# Supplementary material for: Spatial energy density of large-scale electricity generation from power sources worldwide
Source: Sci Rep. 2022 Dec 8;12:21280. doi: 10.1038/s41598-022-25341-9 (PMC9732281; doi:10.1038/s41598-022-25341-9)
Supplement: Supplementary file 1 — Supplementary Information 1. [file 41598_2022_25341_MOESM1_ESM.xlsx]

## Sheet: MAIN SHEET
Supplementary Information (SI) file 1 – Natural gas population data
SI TABLE 1.0 – Natual gas worldwid
13 in the US, 5 in Japan, 4 in Russia, 2 in the United Arab Emirates, and 2 in Vietnam (raw data for Figure 2).
Power plant	Country	Rated power (MW)	Annual energy (GWh)	Capacity factor (%)	Power plant area (km2)	Mean power density (W/m2)	Nominal power density (W/m2)	Annual energy density (TWh/km2)
West County	United States	3750	21486	65.363	0.89	2754.06	4213.48	24.1416
Fort Myers	United States	2681.9	8420	35.816	0.44	2183.07	6095.23	19.1364
Jack McDonough	United States	2520	19072	86.3383	0.59	3687.67	4271.19	32.3254
Ravenswood	United States	2480	2299	10.5754	0.2	1311.34	12400	11.495
Nine Mile Point	United States	2440	9833	45.9731	0.5	2243.49	4880	19.666
Chalk Point	United States	2456	1455	6.75838	0.83	199.983	2959.04	1.75301
Gila River	United States	2212	8601	44.358	0.7	1401.71	3160	12.2871
Forney	United States	1824	10527	65.8397	0.547	2195.46	3334.55	19.245
Curtis H. Stanton	United States	1820	1592	9.97883	0.9	201.794	2022.22	1.76889
Alamitos	United States	1760	581	3.76592	0.77	86.0782	2285.71	0.754545
Greensville County	United States	1588	9860	70.8328	0.5	2249.65	3176	19.72
Crystal River	United States	1434	8886	70.6911	0.5	2027.42	2868	17.772
Turkey Point	United States	1150	5304	52.6155	0.5	1210.16	2300	10.608
Jebel Ali Power and Desalination Plant	United Arab Emirates	8694.1	28626.4	37.5621	3.39	963.33	2564.63	8.44437
Higashi-Niigata	United Arab Emirates	4810	37932	89.9639	0.94	4603.47	5117.02	40.3532
Surgut-2 Power Station	Russia	5600	39970	81.4243	0.91	5010.72	6153.85	43.9231
Futtsu Power Station	Russia	5040	39746	89.9644	1.46	3105.62	3452.05	27.2233
Permskaya GRES	Russia	3363	15280	51.8328	0.3	5810.45	11210	50.9333
Yokohama Power Station	Russia	3325	8774	30.1033	0.43	2327.75	7732.56	20.4047
Kawagoe Power Station	Japan	4802	37869	89.9642	0.83	5204.91	5785.54	45.6253
Tatan Power Plant	Japan	4384	26447	68.8198	0.63	4788.99	6958.73	41.9794
Chita Power Station	Japan	3966	15112.8	43.4712	0.58	2972.53	6837.93	26.0566
Anegasaki Power Station	Japan	3600	9500.55	30.1061	0.93	1165.4	3870.97	10.2156
Shin-Nagoya Power Station	Japan	3058	24115	89.9617	0.41	6709.83	7458.54	58.8171
Kostromskaya Power Station	Vietnam	3600	15000	47.5331	0.77	2222.33	4675.32	19.4805
Phú Mỹ Power Plants	Vietnam	3900	17000	49.727	0.56	3463.13	6964.29	30.3571
Supplementary Information (SI) for the article "Spatial Energy Density of Large-Scale Electricity Generation from Power Sources Worldwide".
