# Supplementary material for: Spatial energy density of large-scale electricity generation from power sources worldwide
Source: Sci Rep. 2022 Dec 8;12:21280. doi: 10.1038/s41598-022-25341-9 (PMC9732281; doi:10.1038/s41598-022-25341-9)
Supplement: Supplementary file 2 — Supplementary Information 2. [file 41598_2022_25341_MOESM2_ESM.xlsx]

## Sheet: MAIN SHEET
		Supplementary Information (SI) file 2 – Nuclear Power population data
	Sheet 1	SI Table 2.1 – Nuclear Power in AFRICA
	Sheet 2	SI Table 2.2 – Nuclear Power in the MIDDLE EAST
	Sheet 3	SI Table 2.3 – Nuclear Power in the CIS
	Sheet 4	SI Table 2.4 – Nuclear Power in LATIN AMERICA
	Sheet 5	SI Table 2.5 – Nuclear Power in NORTH AMERICA
	Sheet 6	SI Table 2.6 – Nuclear Power in EUROPE
	Sheet 7	SI Table 2.7 – Nuclear Power in ASIA PACIFIC
	Supplementary Information (SI) for the article "Spatial Energy Density of Large-Scale Electricity Generation from Power Sources Worldwide".

## Sheet: SI TABLE 2.1
SI TABLE 2.1 – Nuclear Power in AFRICA
1 nuclear power power plant in South Africa (raw data for Figure 4).
Power plant	Country	Rated power (MW)	Annual energy (GWh)	Capacity factor (%)	Power plant area (km2)	Incl. safety surface (km2)	Mean power density (W/m2)	Annual energy density (TWh/km2)	Mean power density incl. safety surface (W/m2)	Annual energy density incl. safety surface (TWh/km2)
Koeberg Nuclear Power Station	South Africa	1940	12751	0.749808	0.556	1.51	2616.24	22.9335	963.33	8.44437
Supplementary Information (SI) for the article "Spatial Energy Density of Large-Scale Electricity Generation from Power Sources Worldwide".

## Sheet: SI TABLE 2.2
SI TABLE 2.2 – Nuclear Power in the MIDDLE EAST
1 nuclear power plant in the United Arab Emirates and 1 nuclear power plant in Iran (raw data for Figure 4).
Power plant	Country	Rated power (MW)	Annual energy (GWh)	Capacity factor (%)	Power plant area (km2)	Incl. safety surface (km2)	Mean power density (W/m2)	Annual energy density (TWh/km2)	Mean power density incl. safety surface (W/m2)	Annual energy density incl. safety surface (TWh/km2)
Barakah nuclear power plant	United Arab Emirates	5600	47000	0.957453	0.956	7.2	5608.51	49.1632	744.686	6.52778
Bushehr Nuclear Power Plant	Iran	915	5865	0.731231	0.4	0.708	1672.69	14.6625	945.023	8.2839
Supplementary Information (SI) for the article "Spatial Energy Density of Large-Scale Electricity Generation from Power Sources Worldwide".

## Sheet: SI TABLE 2.3
SI TABLE 2.3 – Nuclear Power in the CIS
10 nuclear power plants in Russia and 4 nuclear power plants in Ukraine (raw data for Figure 4).
Power plant	Country	Rated power (MW)	Annual energy (GWh)	Capacity factor (%)	Power plant area (km2)	Incl. Safety surface (km2)	Mean power density (W/m2)	Annual energy density (TWh/km2)	Mean power density incl. safety surface (W/m2)	Annual energy density incl. safety surface (TWh/km2)
Balakovo Nuclear Power Plant	Russia	4000	29062	0.828845	2.5	9.13	1326.15	11.6248	363.13	3.18313
Beloyarsk Nuclear Power Station	Russia	1485	10100	0.775895	3.19	7.57	361.192	3.16614	152.207	1.33421
Bilibino Nuclear Power Plant	Russia	36	164.8	0.522231	0.054	0.127	348.154	3.05185	148.034	1.29764
Kalinin Nuclear Power Plant	Russia	4000	20106	0.573421	2.36	4	971.9	8.51949	573.421	5.0265
Kola Nuclear Power Plant	Russia	1760	9846	0.638197	0.786	5.2	1429.04	12.5267	216.005	1.89346
Kursk Nuclear Power Plant	Russia	4000	22760	0.649113	4.15	11	625.651	5.48434	236.041	2.06909
Leningrad Nuclear Power Plant	Russia	2935	21208	0.824327	2.75	8.5	879.782	7.712	284.635	2.49506
Novovoronezh Nuclear Power Plant	Russia	1417	12410	0.999102	0.52	4.19	2722.55	23.8654	337.882	2.96181
Rostov Nuclear Power Plant	Russia	4030	32000	0.905843	2.36	5.27	1546.84	13.5593	692.703	6.07211
Smolensk Nuclear Power Plant	Russia	3000	21800	0.828978	2.95	5.58	843.029	7.38983	445.687	3.90681
Khmelnytskyi Nuclear Power Plant	Ukraine	2000	11030	0.629149	1.24	2.3	1014.76	8.89516	547.086	4.79565
Rivne Nuclear Power Plant	Ukraine	2657	16139	0.692936	1.68	2.84	1095.91	9.60655	648.285	5.68275
South Ukraine Nuclear Power Plant	Ukraine	2850	16367	0.655137	3	14.48	622.38	5.45567	128.946	1.13032
Zaporizhzhia Nuclear Power Plant	Ukraine	5700	29299	0.586389	2.97	5.2	1125.39	9.86498	642.772	5.63442
Supplementary Information (SI) for the article "Spatial Energy Density of Large-Scale Electricity Generation from Power Sources Worldwide".

## Sheet: SI TABLE 2.4
SI TABLE 2.4 – Nuclear Power in LATIN AMERICA
2 nuclear power plants in Argentina, 1 nuclear power plant in Brazil, and 1 nuclear power plant in Mexico (raw data for Figure 4).
Power plant	County	Rated power (MW)	Annual Energy (GWh)	Capacity factor (%)	Plant area (km2)	Incl. safety surface (km2)	Mean power density (W/m2)	Annual energy density (TWh/km2)	Mean power density incl. safety surface (W/m2)	Annual energy density incl. safety surface (TWh/km2)
Central Nuclear Atucha	Argentina	1107	7600	0.783202	0.967	2.37	896.592	7.85936	365.825	3.20675
Embalse Nuclear Power Station	Argentina	635	5192	0.932758	0.35	0.851	1692.29	14.8343	696.006	6.10106
Angra Nuclear Power Plant	Brazil	1884	14593	0.883632	0.8	1.83	2080.95	18.2412	909.707	7.97432
Laguna Verde Nuclear Power Station	Mexico	1620	4782	0.336746	0.94	5.53	580.349	5.08723	98.6489	0.864738
Supplementary Information (SI) for the article "Spatial Energy Density of Large-Scale Electricity Generation from Power Sources Worldwide".

## Sheet: SI TABLE 2.5
SI TABLE 2.5 – Nuclear Power in NORTH AMERICA
55 nuclear power plants in the US and 4 nuclear power plants in Canada (raw data for Figure 4).
Power plant	Country	Rated power (MW)	Annual energy (GWh)	Capacity factor (%)	Power plant area (km2)	Incl. safety surface (km2)	Mean power density (W/m2)	Annual energy density (TWh/km2)	Mean power density incl. safety surface (W/m2)	Annual energy density incl. safety surface (TWh/km2)
Diablo Canyon Power Plant	United States	2256	16165	0.817418	0.74		2492.02	21.8446
Arkansas Nuclear One	United States	1829	12715	0.793068	0.95		1526.86	13.3842
Beaver Valley Nuclear Power Station	United States	1826	15312	0.956619	2.82		619.428	5.42979
Braidwood Nuclear Generating Station	United States	2354	19985	0.968513	0.772		2953.21	25.8873
Browns Ferry Nuclear Plant	United States	3775	27848	0.84156	1.9		1672.05	14.6568
Brunswick Nuclear Generating Station	United States	1858	15370	0.943704	1		1753.4	15.37
Byron Nuclear Generating Station	United States	2347	20118	0.977866	0.815		2816.02	24.6847
Callaway Nuclear Generating Station	United States	1215	8338	0.782877	0.985		965.681	8.46497
Calvert Cliffs Nuclear Power Plant	United States	1718	15111	1.00341	0.365		4722.89	41.4
Catawba Nuclear Station	United States	2310	19707	0.973232	1.38		1629.11	14.2804
Clinton Power Station	United States	1062	8358	0.897813	0.622		1532.92	13.4373
Columbia Generating Station	United States	1216	8128	0.762532	0.8		1159.05	10.16
Comanche Peak Nuclear Power Plant	United States	2425	17058	0.802461	1.4		1389.98	12.1843
Cooper Nuclear Station	United States	769	6912	1.02538	0.385		2048.1	17.9532
Davis–Besse Nuclear Power Station	United States	894	7876	1.00502	0.995		903.006	7.91558
Donald C. Cook Nuclear Plant	United States	2213	17592	0.906863	0.388		5172.39	45.3402
Dresden Generating Station	United States	1797	15447	0.980627	1.19		1480.83	12.9807
Edwin I. Hatch Nuclear Power Plant	United States	1759	14531	0.942405	1.27		1305.27	11.4417
Enrico Fermi Nuclear Generating Station	United States	1150	10250	1.0168	0.803		1456.18	12.7646
R. E. Ginna Nuclear Power Plant	United States	580	4930	0.969676	0.2		2812.06	24.65
Grand Gulf Nuclear Station	United States	1401	7438	0.605656	1.48		573.327	5.02568
H. B. Robinson Nuclear Generating Station	United States	759	6376	0.958328	0.67		1085.63	9.51642
Hope Creek Nuclear Generating Station	United States	1172	10658	1.03742	1.22		996.606	8.73607
James A. FitzPatrick Nuclear Power Plant	United States	813	6183	0.867594	1		705.354	6.183
Joseph M. Farley Nuclear Plant	United States	1757	14804	0.961203	0.916		1843.7	16.1616
LaSalle County Nuclear Generating Station	United States	2277	18908	0.947306	0.842		2561.78	22.4561
Limerick Generating Station	United States	2264	18598	0.937125	0.827		2565.48	22.4885
McGuire Nuclear Station	United States	2316	18796	0.925837	0.78		2749.02	24.0974
Millstone Nuclear Power Plant	United States	2098	16539	0.899314	0.603		3128.96	27.4279
Monticello Nuclear Generating Plant	United States	647	5160	0.909815	0.89		661.405	5.79775
Nine Mile Point Nuclear Generating Station	United States	2019	16008	0.9045	0.415		4400.45	38.5735
North Anna Nuclear Generating Station	United States	1892	16126	0.972329	1.3		1415.11	12.4046
Oconee Nuclear Station	United States	2554	21799	0.973696	0.434		5730	50.2281
Palisades Nuclear Generating Station	United States	805	6098	0.86417	0.177		3930.27	34.452
Palo Verde Nuclear Generating Station	United States	3937	31920	0.924922	4.62		788.186	6.90909
Peach Bottom Nuclear Generating Station	United States	2617	21734	0.947423	0.4		6198.51	54.335
Perry Nuclear Generating Station	United States	1256	10718	0.973491	0.59		2072.38	18.1661
Point Beach Nuclear Plant	United States	1182	10030	0.968035	0.185		6184.96	54.2162
Prairie Island Nuclear Power Plant	United States	1041	8745	0.958334	0.658		1516.15	13.2903
Quad Cities Nuclear Generating Station	United States	1819	15402	0.965945	0.181		9707.48	85.0939
River Bend Nuclear Generating Station	United States	967	7048	0.831471	0.878		915.755	8.02733
Salem Nuclear Power Plant	United States	2327	18050	0.884889	1.15		1790.55	15.6957
Seabrook Station Nuclear Power Plant	United States	1246	9990	0.914651	0.348		3274.87	28.7069
Sequoyah Nuclear Plant	United States	2440	18227	0.852184	1.55		1341.5	11.7594
Shearon Harris Nuclear Power Plant	United States	928	8209	1.00914	0.681		1375.15	12.0543
South Texas Nuclear Generating Station	United States	2560	21612	0.963081	3.35		735.966	6.45134
St. Lucie Nuclear Power Plant	United States	1880	16428	0.996861	1.14		1643.95	14.4105
Surry Nuclear Power Plant	United States	1676	14428	0.982064	1.1		1496.31	13.1164
Susquehanna Steam Electric Station	United States	2514	20811	0.944355	0.931		2550.06	22.3534
Turkey Point Nuclear Generating Station	United States	1604	12718	0.904529	0.943		1538.56	13.4867
Virgil C. Summer Nuclear Generating Station	United States	973	6913	0.810516	0.961		820.637	7.19355
Vogtle Electric Generating Plant	United States	2302	19176	0.9503	3.65		599.34	5.2537
Waterford Nuclear Generating Station	United States	1190	8402	0.805459	0.497		1928.56	16.9054
Watts Bar Nuclear Plant	United States	2332	13650	0.667747	1.48		1052.15	9.22297
Wolf Creek Generating Station	United States	1200	10648	1.01227	0.754		1611.03	14.122
Pickering Nuclear Generating Station	Canada	3114	23600	0.864572	0.649	1.23	4148.35	36.3636	2188.84	19.187
Darlington Nuclear Generating Station	Canada	3512	19451	0.631823	0.818	1.81	2712.67	23.7787	1225.95	10.7464
Bruce Nuclear Generating Station	Canada	6430	48169	0.854603	6.19	10.94	887.738	7.78174	502.294	4.40302
Point Lepreau Nuclear Generating Station	Canada	660	4549	0.786285	0.48	1.38	1081.14	9.47708	376.049	3.29638
Supplementary Information (SI) for the article "Spatial Energy Density of Large-Scale Electricity Generation from Power Sources Worldwide".

## Sheet: SI TABLE 2.6
SI TABLE 2.6 – Nuclear Power in EUROPE
1 in the Netherlands, 2 in Belgium, 19 in France, 6 in the UK, 7 in Germany, 5 in Spain, 1 in Armenia, 2 in Czech Republic, 2 in Finland, 1 in Hungary, 1 in Romania, 2 in Slovakia, 1 in Slovenia, 3 in Sweden, and 3 in Switzerland (raw data for Figure 4).
Power plant	Country	Rated power (MW)	Annual energy (GWh)	Capacity factor (%)	Power plant area (km2)	Incl. safety surface (km2)	Mean power density (W/m2)	Annual energy density (TWh/km2)	Mean power density incl. safety surface (W/m2)	Annual energy density incl. safety surface (TWh/km2)
Borssele Nuclear Power Plant	Netherlands	515	3470	0.768653	0.663		597.068	5.23379
Doel Nuclear Plant	Belgium	2935	22000	0.855111	1.1		2281.59	20
Tihange Nuclear Power Station	Belgium	3008	17169	0.651141	0.6		3264.39	28.615
Dampierre Nuclear Plant	France	3748	24629	0.749644	0.72		3902.31	34.2069
Belleville Nuclear Power Plant	France	2620	16662	0.725494	1.1		1727.99	15.1473
Blayais Nuclear Power Plant	France	3640	26380	0.826763	0.603		4990.74	43.7479
Bugey Nuclear Power Plant	France	3580	25654	0.817485	1.1		2660.54	23.3218
Cattenom Nuclear Power Plant	France	5200	36739	0.805994	1.5		2794.11	24.4927
Chinon Nuclear Power Plant	France	3816	23925	0.715239	1.21		2255.66	19.7727
Chooz Nuclear Power Plant	France	3120	19306	0.705904	0.804		2739.33	24.0124
Civaux Nuclear Power Plant	France	3122	21458	0.784087	0.829		2952.86	25.8842
Cruas Nuclear Power Plant	France	3824	23241	0.693338	0.903		2936.13	25.7375
Fessenheim Nuclear Power Plant	France	1840	11679	0.724095	0.567		2349.8	20.5979
Flamanville Nuclear Power Plant	France	2660	13999	0.600376	1		1597	13.999
Golfech Nuclear Power Plant	France	2726	17992	0.752942	1.33		1543.25	13.5278
Gravelines Nuclear Power Station	France	5460	38462	0.803613	2.4		1828.22	16.0258
Nogent Nuclear Power Plant	France	2726	19331	0.808977	1.1		2004.79	17.5736
Paluel Nuclear Power Plant	France	5320	21218	0.454989	0.827		2926.89	25.6566
Penly Nuclear Power Plant	France	2764	19418	0.801446	0.711		3115.61	27.3108
Saint-Alban Nuclear Power Plant	France	2670	14394	0.615004	0.839		1957.16	17.1561
Saint-Laurent Nuclear Power Plant	France	1912	12918	0.770753	0.939		1569.41	13.7572
Tricastin Nuclear Power Plant	France	3660	19444	0.606055	0.706		3141.87	27.5411
Sizewell B Nuclear Plant	United Kingdom	1188	4695	0.450845	0.35		1530.3	13.4143
Hartlepool nuclear power station	United Kingdom	1320	4600	0.39755	0.592		886.429	7.77027
Heysham nuclear power station	United Kingdom	2400	13500	0.641697	1.23		1252.09	10.9756
Hinkley Point B nuclear power station	United Kingdom	1310	7202	0.627176	1.33		617.745	5.41504
Hunterston B nuclear power station	United Kingdom	1220	6044	0.565161	0.39		1767.94	15.4974
Torness nuclear power station	United Kingdom	1364	8500	0.710906	0.197		4922.21	43.1472
Philippsburg Nuclear Plant	Germany	2292	17845	0.888198	0.62		3283.47	28.7823
Brokdorf Nuclear Power Plant	Germany	1440	11459	0.907804	0.258		5066.81	44.4147
Emsland Nuclear Power Plant	Germany	1363	11148	0.933059	0.375		3391.36	29.728
Grohnde Nuclear Power Plant	Germany	1430	10996	0.877216	0.244		5141.06	45.0656
Gundremmingen Nuclear Power Plant	Germany	2572	18436	0.817718	0.345		6096.15	53.4377
Isar Nuclear Power Plant	Germany	2387	19051	0.910486	0.483		4499.65	39.4431
Neckarwestheim Nuclear Power Plant	Germany	1435	10948	0.870344	0.417		2995.07	26.2542
Almaraz Nuclear Plant	Spain	2017	15700	0.887977	0.5		3582.1	31.4
Ascó Nuclear Power Plant	Spain	1988	15474	0.887961	0.845		2089.07	18.3124
Cofrentes Nuclear Power Plant	Spain	1064	8872	0.951235	0.833		1215.02	10.6507
Trillo Nuclear Power Plant	Spain	1066	7688	0.822743	0.578		1517.38	13.301
Vandellòs Nuclear Power Plant	Spain	1045	7023	0.76668	0.277		2892.35	25.3538
Armenian Nuclear Power Plant	Armenia	375	2265	0.68904	1.91		135.283	1.18586
Dukovany Nuclear Power Station	Czech Republic	2020	14990	0.846561	1.59		1075.5	9.42767
Temelín Nuclear Power Station	Czech Republic	2160	15662	0.827182	1.56		1145.33	10.0397
Loviisa Nuclear Power Plant	Finland	1014	8160	0.918037	0.22		4231.31	37.0909
Olkiluoto Nuclear Power Plant	Finland	1780	14268	0.914431	1.3		1252.07	10.9754
Paks Nuclear Power Plant	Hungary	2000	14749	0.84128	1.67		1007.52	8.83174
Cernavodă Nuclear Power Plant	Romania	1300	10580	0.928432	0.773		1561.4	13.6869
Bohunice Nuclear Power Plant	Slovakia	942	7779	0.942065	1.21		733.409	6.42893
Mochovce Nuclear Power Plant	Slovakia	940	6922	0.840062	1.5		526.439	4.61467
Krško Nuclear Power Plant	Slovenia	688	5289	0.876987	0.268		2251.37	19.7351
Forsmark Nuclear Power Plant	Sweden	3320	24000	0.824671	2.5		1095.16	9.6
Oskarshamn Nuclear Power Plant	Sweden	2500	15736	0.718062	0.455		3945.4	34.5846
Ringhals Nuclear Power Plant	Sweden	3605	23000	0.727831	0.995		2637.01	23.1156
Beznau Nuclear Power Plant	Switzerland	730	5826	0.910449	0.169		3932.71	34.4734
Gösgen Nuclear Power Plant	Switzerland	970	8072	0.94933	0.172		5353.78	46.9302
Leibstadt Nuclear Power Plant	Switzerland	1220	9367	0.875888	0.141		7578.6	66.4326
Supplementary Information (SI) for the article "Spatial Energy Density of Large-Scale Electricity Generation from Power Sources Worldwide".

## Sheet: SI TABLE 2.7
SI TABLE 2.7 – Nuclear Power in ASIA PACIFIC
2 in South Korea, 2 in Belgium, 2 in Taiwan, 5 in Japan, 1 in the Philippines, 4 in China, 7 in India, and 2 in Pakistan (raw data for Figure 4).
Power plant	Country	Rated power (MW)	Annual energy (GWh)	Capacity factor (%)	Power plant area (km2)	Incl. safety surface (km2)	Mean power density (W/m2)	Annual energy density (TWh/km2)	Mean power density incl. safety surface (W/m2)	Annual energy density incl. safety surface (TWh/km2)
Kori Nuclear Power Plant	South Korea	7489	43148	0.657271	1.89	3.83	2604.39	22.8296	1285.2	11.2658
Wolseong Nuclear Power Plant	South Korea	4598	30310	0.752012	1.37	3	2523.91	22.1241	1152.58	10.1033
MaanshanNuclear Power Plant	Taiwan	1902	15000	0.899681	0.593	3.2	2885.65	25.2951	534.748	4.6875
Kuosheng Nuclear Power Plant	Taiwan	1896	14947.4	0.899364	0.45	1	3789.32	33.2165	1705.19	14.9474
Takahama Nuclear Plant	Japan	3392	24000	0.807167	0.56	1.64	4889.12	42.8571	1669.46	14.6341
Genkai Nuclear Power Plant	Japan	2919	21000	0.820716	0.4	1.26	5989.18	52.5	1901.33	16.6667
Mihama Nuclear Power Plant	Japan	780	5556	0.812597	0.319	0.546	1986.92	17.4169	1160.85	10.1758
Ōi Nuclear Power Plant	Japan	4720	32808	0.79295	0.59	1.56	6343.6	55.6068	2399.18	21.0308
Sendai Nuclear Power Plant	Japan	1780	12427	0.796442	0.545	1.5	2601.22	22.8018	945.111	8.28467
Bataan Nuclear Plant	Philippines	570	4300	0.8606	0.09	0.262	5450.47	47.7778	1872.3	16.4122
Hongyanhe Nuclear Power Plant	China	4242	30800	0.8283	1.58	2.7	2223.83	19.4937	1301.35	11.4074
Ling Ao Nuclear Power Plant	China	3914	31303.7	0.912395	1.1	2.19	3246.47	28.4579	1630.64	14.2939
Ningde Nuclear Power Plant	China	4072	30000	0.840468	0.866	1.53	3951.95	34.642	2236.85	19.6078
Tianwan Nuclear Power Plant	China	5452	9549.59	0.199819	0.98	2.49	1111.65	9.74448	437.515	3.83518
Kaiga Atomic Power Station	India	880	6000	0.777815	0.336	2.67	2037.13	17.8571	256.359	2.24719
Kakrapar Atomic Power Station	India	1141	6097	0.609591	1	2.78	695.543	6.097	250.195	2.19317
Kudankulam Nuclear Power Plant	India	1864	7134	0.436611	0.477	1	1706.17	14.956	813.844	7.134
Madras Atomic Power Station	India	470	2311	0.560932	0.1	0.4	2636.38	23.11	659.095	5.7775
Narora Atomic Power Station	India	440	2892	0.749814	0.217	1.01	1520.36	13.3272	326.652	2.86337
Rajasthan Atomic Power Station	India	1080	3140	0.331676	1.74	4.31	205.868	1.8046	83.1113	0.728538
Tarapur Atomic Power Station	India	1400	4829	0.393493	0.274	1.31	2010.55	17.6241	420.527	3.68626
Chashma Nuclear Power Plant	Pakistan	325	2335.2	0.819688	1.44	4.53	184.999	1.62167	58.8076	0.515497
Karachi Nuclear Power Complex	Pakistan	137	841.3	0.700548	0.514	0.924	186.722	1.63677	103.869	0.910498
Supplementary Information (SI) for the article "Spatial Energy Density of Large-Scale Electricity Generation from Power Sources Worldwide".
