# Supplementary material for: Spatial energy density of large-scale electricity generation from power sources worldwide
Source: Sci Rep. 2022 Dec 8;12:21280. doi: 10.1038/s41598-022-25341-9 (PMC9732281; doi:10.1038/s41598-022-25341-9)
Supplement: Supplementary file 3 — Supplementary Information 3. [file 41598_2022_25341_MOESM3_ESM.xlsx]

## Sheet: MAIN SHEET
Supplementary Information (SI) file 3 – Geothermal power plants population data
SI TABLE 3.0 – Geothermal power plants in Iceland and in the US
5 in Iceland and 16 in the United States (raw data for Figure 5).
Power plant	Country	Rated power (MW)	Annual energy (GWh)	Capacity factor (%)	Site area (km2)	Mean power density (W/m2)	Nominal power density (W/m2)	Annual energy density (TWh/km2)
Hellisheiði	Iceland	303	1950	73.4175	110	2.02232	2.75455	0.0177273
Nesjavellir	Iceland	120	1039	98.7739	110	1.07753	1.09091	0.00944545
Reykjanes	Iceland	100
Svartsengi	Iceland	76.5
Krafla	Iceland	60	500	95.0663	5.24	10.8855	11.4504	0.0954198
The Geysers	United States	1590	6516	46.7511	120	6.19452	13.25	0.0543
Imperial Valley	United States	432.3	1741	45.9432	40	4.96531	10.8075	0.043525
Coso Volcanic Field	United States	272.3	1176	49.2683	20	6.70788	13.615	0.0588
Heber	United States	115.6	539	53.1911	10	6.14889	11.56	0.0539
McGinness Hills	United States	143	771	61.5072
Ormesa	United States	51.7	268	59.136	30	1.01911	1.72333	0.00893333
Desert Peak	United States	92	91	11.284
Stillwater	United States	47.3	159	38.3481
Steamboat	United States	84	507	68.8552
Patua	United States	70	138	22.49
North Brawley	United States	64	56	9.98196
Blue Mountain	United States	50	229	52.2484
Mammoth	United States	40	215	61.3178
Don A.Campbell	United States	39	327	95.6513
Puna	United States	38	323	96.9676
Soda Lake	United States	37	61	18.8077
Supplementary Information (SI) for the article "Spatial Energy Density of Large-Scale Electricity Generation from Power Sources Worldwide".
