# Supplementary material for: Spatial energy density of large-scale electricity generation from power sources worldwide
Source: Sci Rep. 2022 Dec 8;12:21280. doi: 10.1038/s41598-022-25341-9 (PMC9732281; doi:10.1038/s41598-022-25341-9)
Supplement: Supplementary file 4 — Supplementary Information 4. [file 41598_2022_25341_MOESM4_ESM.xlsx]

## Sheet: MAIN SHEET
	Supplementary Information (SI) file 4 – Hydropower population data
Sheet 1	SI Table 4.1 – Hydropower plants in NORWAY
Sheet 2	SI Table 4.2 – Hydropower plants in AFRICA
Sheet 3	SI Table 4.3 – Hydropower plants in the MIDDLE EAST
Sheet 4	SI Table 4.4 – Hydropower plants in the CIS
Sheet 5	SI Table 4.5 – Hydropower plants in NORTH AMERICA
Sheet 6	SI Table 4.6 – Hydropower plants in LATIN AMERICA
Sheet 7	SI Table 4.7 – Hydropower plants in EUROPE
Sheet 8	SI Table 4.8 – Hydropower plants in ASIA PACIFIC

## Sheet: SI TABLE 4.1
SI TABLE 4.1 – Hydropower plants in NORWAY
50 large hydropower and 49 small hydropower plants in Norway (raw data for Figure 7).
Power plant	Type	Rated power (MW)	Annual energy (GWh)	Capacity factor (%)	Reservoir area (km2)	Number of reservoirs	Fall height (m)	Flow rate (m3/s)	Efficiency	Mean power density (W/m2)	Annual energy density (TWh/km2)
Kvilldal	Large	1240	3611.5	0.332257	10.8821	9	536.5	263.3	0.897505	37.8603	0.331876
Tonstad	Large	960	4361.7	0.518313	5.81	9	442	253.2	0.877043	85.6421	0.750723
Aurland I	Large	840	2508.3	0.34065	5.99	2	850	112.5	0.898139	47.7706	0.418748
Saurdal	Large	640	1335.1	0.237981	83.48	9	437	173.3	0.864044	1.82448	0.0159931
Sy-Sima	Large	620	2158.2	0.397107	11.82	4	905	80	0.875566	20.8297	0.182589
Svartisen	Large	600	2466.1	0.468886	47.3	1	543	120	0.941469	5.94781	0.0521374
Lang-Sima	Large	500	1366.1	0.311688	9.12	3	1065	51.7	0.928465	17.0882	0.149792
Rana	Large	500	2183.8	0.498254	80.23		505.3	115.7	0.874426	3.10516	0.0272192
Tokke	Large	430	2327.7	0.617542	3.32	1	393.5	128	0.87287	79.9828	0.701114
Tyin	Large	374	1449.7	0.442196	38.09	6	1040	40	0.919209	4.34185	0.0380599
Lysebotn 2	Large	370	1500	0.462485	15.62	5	670.5	60	0.940346	10.9551	0.0960307
Nedre Røssåga	Large	350	2001	0.652209	6.58	1	244.4	165	0.887399	34.692	0.304103
Vamma	Large	344	1506.8	0.499695			27.5	1450	0.882051
Brokke	Large	330	1555.6	0.537764	7.83	1	300	136	0.82697	22.6644	0.198672
Evanger	Large	330	1351	0.467035	10.16	5	770	53.8	0.814473	15.1694	0.132972
Nedre Vinstra	Large	308	1263.6	0.468022	3.2	1	443.2	80	0.888171	45.0472	0.394875
Kobbelv	Large	300	749.7	0.285085	49.29	8	590	58	0.896349	1.73515	0.01521
Skjomen	Large	300	1191.1	0.452934	21.25	5	606.3	56.1	0.901793	6.39436	0.0560518
Vinje	Large	300	1051.5	0.399849	40.15	2	221.8	165	0.83813	2.98766	0.0261893
Aura	Large	290	1852.1	0.728575	4.69	2	783	46	0.823217	45.0505	0.394904
Jostedal	Large	288	1005.8	0.398407	12.67	2	1163	29	0.873073	9.05613	0.0793844
Aurland III	Large	270	170.1	0.0718701	20.47	1	400	80	0.86268	0.947969	0.00830972
Skagen	Large	270	1407	0.594481	1.88	4	967	32.5	0.878395	85.3776	0.748404
Mauranger	Large	250	1146	0.522941	2.65	5	830	36	0.855451	49.334	0.432453
Nes	Large	250	1492.9	0.681237	2.81	1	285	110.1	0.814599	60.6083	0.531281
Blåfalli Vik	Large	230	712.3	0.353299	1.03	1	374.8	70	0.896326	78.8921	0.691553
Fellesanlegget Kykkelsr	Large	230	1241	0.615534			27	1025	0.84972
Holen I-II	Large	230	584.7	0.29001	21.67	4	250	109	0.862973	3.07809	0.026982
Tysso II	Large	224	1069	0.544424	14.67	4	725	37	0.853776	8.31295	0.0728698
Sønnå H	Large	212.4	1029.6	0.552996	2.03	2	550	42	0.940109	57.8602	0.507192
Borgund	Large	212	1083.8	0.583205	10.34	3	874	28	0.885732	11.9574	0.104816
Skjerka	Large	206.6	771	0.425728	14.94	5	357.2	62	0.953813	5.88724	0.0516064
Nore I	Large	206	758.8	0.420211	25.55	1	361	72	0.810333	3.38801	0.0296986
Oksla	Large	206	973	0.538832			450	52	0.900093
Vemork	Large	204	953	0.53293	1.06	1	300	75.8	0.917224	102.564	0.899057
Duge	Large	200	302.7	0.172659	31.43	1	220	99.9	0.930417	1.09869	0.00963093
Solhom	Large	200	809.6	0.461794	19.19	6	215	110	0.864639	4.81286	0.0421886
Solbergfoss	Large	199	946.4	0.542537	84.87	2	20.5	1200	0.827092	1.27212	0.0111512
Usta	Large	196	898.7	0.523078	33.7	3	540	42.5	0.873191	3.04223	0.0266677
Såheim	Large	189	881.7	0.53219			273	76.4	0.926492
Matre H	Large	180	679.9	0.430904	1.46	2	528.5	37.7	0.923681	53.1251	0.465685
Mår	Large	180	736.8	0.466966	33.84	5	823	27.5	0.81316	2.48386	0.021773
Siso	Large	180	916.3	0.580728	17.71	2	650	33.7	0.840166	5.90238	0.0517391
Suldal I	Large	180	1104.9	0.700258	7.39	1	306	70	0.859189	17.0564	0.149513
Tunnsjødal	Large	176	813.1	0.527035	7.14	1	237.5	89.9	0.842801	12.9913	0.11388
Nea	Large	175	676.8	0.441195	3.22	1	375	55	0.867521	23.978	0.210186
Øvre Røssåga	Large	175	901	0.587347	230.79	2	135.5	160	0.825305	0.445365	0.00390398
Steinsland	Large	170	755.6	0.50705	1.84	1	451.3	41	0.939368	46.847	0.410652
Røldal	Large	166	903.5	0.620909	8.13	2	365	56	0.830354	12.6778	0.111132
Holen III	Large	160	246.7	0.175896	16.86	2	610	29.5	0.909084	1.66924	0.0146323
Hogstad	Small	9.6	45.1	0.535936	0.41	1	135.5	8.5	0.852214	12.5488	0.11
Reinskar	Small	9.6	44	0.522865	3.3	1	126	9	0.865554	1.52106	0.0133333
Berlifoss	Small	9.5	62.1	0.74572			29	40	0.837339
Sørbrandal	Small	9.5	41.8	0.50195	2.53	2	369	2.3	1.14447	1.88479	0.0165217
Vangjolo	Small	9.5	26.7	0.320624			481.6	2.2	0.916749
Uleberg	Small	9.4	38	0.461173			179.5	6.2	0.86359
Løkaunet	Small	9.3	7.3	0.0895463	0.04	1	52	23.9	0.765099	20.8195	0.1825
Oltedal	Small	9.3	34.1	0.418292	4.22	2	72	16	0.825403	0.921828	0.00808057
Salvasskardelva	Small	9.3	19.2	0.235519			139	7.5	0.912101
Svardøla	Small	9.2	30	0.371999			397	2.8	0.846204
Valken	Small	9.2	30	0.371999			208.5	5.3	0.85122
Svelgen I	Small	9.1	52.7	0.660659	1.31	1	223	5	0.834454	4.58931	0.040229
Torsnes	Small	9.1	23	0.288333			283.8	3.7	0.88606
Aurland V (Reppa)	Small	9	29.4	0.37266	1.49	1	395	2.6	0.896	2.25097	0.0197315
Einunna	Small	9	42.7	0.541244	0.32		123	9.6	0.779295	15.2225	0.133438
Fossmark	Small	9	44	0.557722	0.5	3	432	2.4	0.887531	10.039	0.088
Kvitno	Small	9	32.5	0.411954			390.5	2.7	0.872757
Langfjord	Small	9	38.9	0.493077	0.97	2	255	4	0.902149	4.57494	0.0401031
Nye Suvdøla	Small	9	44.6	0.565328			347	3.2	0.828703
Rødne	Small	9	36	0.456318			245	4.3	0.873462
Søkkunda	Small	9	25	0.316888	2.37		239	5.1	0.754936	1.20337	0.0105485
Sigdestad	Small	9	28	0.354914			139.7	7.5	0.878255
Kløvtveit	Small	8.9	43.3	0.555016	1.16	2	384	2.6	0.911426	4.25831	0.0373276
Sage	Small	8.9	44.1	0.565271	0.92	3	340	3	0.892125	5.46838	0.0479348
Forsanvatn	Small	8.8	35	0.453725	4.81	1	253.6	4	0.886971	0.830101	0.00727651
Lavkajohka	Small	8.7	28.1	0.368464	8.16	3	133	7.4	0.903799	0.392847	0.00344363
Romøyri	Small	8.6	23.9	0.317035			528	1.9	0.87649
Holsen	Small	8.6	27	0.358157	0.15	1	451.3	2.3	0.847113	20.5343	0.18
Hellifossen	Small	8.6	27.7	0.367442	0.42	1	127	8.2	0.844339	7.52382	0.0659524
Nessane	Small	8.6	29.6	0.392646			263.2	4.3	0.776927
Øvre Forsland	Small	8.6	33	0.437747			154.8	7	0.811457
Vassenden	Small	8.6	37	0.490807			416.7	2.7	0.781532
Øvre Leiråga	Small	8.5	26.5	0.35566			183.3	6.4	0.740819
Tunnsjøfoss	Small	8.5	30.1	0.403976	100.53	1	8.1	124.3	0.863175	0.0341569	0.000299413
Storlia	Small	8.5	35	0.469739			84.5	10.3	0.998529
Vesle Kjela	Small	8.5	31	0.416055			60.6	20	0.717054
Fossheim	Small	8.3	33.8	0.464565	0.00221	1	326	3.1	0.83972	1744.75	15.2941
Kildalen	Small	8.2	27.9	0.388149	1	1	193.7	4.3	1.00659	3.18282	0.0279
Steinsvik	Small	8.2	35.7	0.496663	0.48	2	692	1.4	0.865397	8.48467	0.074375
Bjørnstokk	Small	8.2	24.8	0.345021			264.2	3.7	0.85766
Holen	Small	8.2	22.1	0.307458			234.4	4.1	0.872385
Blåfalli V	Small	8.1	26.6	0.374632	2.47	1	56	17.3	0.854844	1.22855	0.0107692
Lindland	Small	8.1	38	0.535188	0.02	1	106	10	0.781295	216.751	1.9
Brekke	Small	8	36.5	0.520488	15.8	2	26.6	37	0.831079	0.263538	0.00231013
Trandal	Small	8	26.1	0.372185			442	2	0.925281
Urke	Small	8	26.8	0.382167			353.5	4	0.578464
Storåvatn 1	Small	8	25	0.356499	1.08	1	442.5	2	0.924235	2.64073	0.0231481
Storelva	Small	8	23	0.327979			87.1	10.4	0.902972
Berge	Small	8	22.3	0.317997			425	2.4	0.80191
Supplementary Information (SI) for the article "Spatial Energy Density of Large-Scale Electricity Generation from Power Sources Worldwide".

## Sheet: SI TABLE 4.2
SI TABLE 4.2 – Hydropower plants in AFRICA
1 in Lesotho, 5 in Sudan, 1 in Egypt, 2 in Mozambique, 5 in Nigeria, 2 in Ghana, and 3 in Zimbabwe (raw data for Figure 7).
Power plant	Country	Rated power (MW)	Annual energy (GWh)	Capacity factor (%)	Reservoir area (km2)	Cathment area (km2)	Mean power density (W/m2)	Annual energy density (TWh/km2)	Mean power density of catchment area (W/m2)	Annual energy density of catchment area (TWh/km2)	Power density ratio
Katse Dam	Lesotho	74.75	538	0.821068	35.8		1.71438	0.0150279
Roseires	Sudan	233.6	1352	0.660255	290		0.531847	0.00466207
Merowe	Sudan	1250	5500	0.50195	476		1.31815	0.0115546
Upper Atbara and Setit	Sudan	135	380	0.321113
Kajbar	Sudan	360			110
Khashm el-Girba	Sudan	11.01	63.72	0.660232	125	112400	0.0581532	0.00050976	6.46721e-05	5.66904e-07	899.2
Aswan Dam et Aswan Low Dam	Egypt	2692	10042	0.425552	5250		0.218207	0.00191276
Cahora Bassa Dam	Mozambique	2075	14940	0.821373	2739	56927	0.622252	0.00545455	0.0299392	0.000262441	20.7839
Massingir Hydroelectric Power Station	Mozambique	25			150
Jebba Hydroelectric Power Station	Nigeria	540	1519.4	0.320986	300	1500000	0.577775	0.00506467	0.000115555	1.01293e-06	5000
Kainji Power Station	Nigeria	760	2138.4	0.320984	1150		0.212128	0.00185948
Mambilla Hydroelectric Power Station	Nigeria	3050	4700	0.175795		20000			0.0268087	0.000235
Shiroro Hydroelectric Power Station	Nigeria	600	1688.21	0.320984	320		0.601845	0.00527566
Zungeru Hydroelectric Power Station	Nigeria	700	2630	0.428613
Akosombo Hydroelectric Power Station	Ghana	1038	6100	0.67041	8502		0.0818496	0.000717478
Bui Hydroelectric Power Station	Ghana	400	1269.52	0.362066	444		0.326185	0.00285928
Kariba South Bank	Zimbabwe	2226	6400	0.327992	5400	663000	0.135205	0.00118519	0.00110122	9.65309e-06	122.778
Tokwe Mukorsi Dam	Zimbabwe	12			96.4	7120
Batoka Gorge Hydroelectric Power Station	Zimbabwe	2400	10215	0.485551	25.6	508000	45.5204	0.399023	0.00229394	2.01083e-05	19843.7
Supplementary Information (SI) for the article "Spatial Energy Density of Large-Scale Electricity Generation from Power Sources Worldwide".

## Sheet: SI TABLE 4.3
SI TABLE 4.3 – Hydropower plants in the MIDDLE EAST
18 in Iran and 12 in Iraq (raw data for Figure 7).
Power plant	Country	Rated power (MW)	Annual energy (GWh)	Capacity factor (%)	Reservoir area (km2)	Cathment area (km2)	Fall height (m)	Turbine	Mean power density (W/m2)	Annual energy density (TWh/km2)	Mean power density of catchment area (W/m2)	Annual energy density of catchment area (TWh/km2)	Power density ratio
Shahid Abbaspour Dam	Iran	2000	2553.44	0.145648	54.8			Francis	5.31561	0.0465956
Karkheh Dam	Iran	520	934	0.204904	162	42000			0.657718	0.00576543	0.00253691	2.22381e-05	259.259
Dez Dam	Iran	520	1783	0.391161	64.9				3.13411	0.027473
Karun-3 Dam	Iran	2280	4137	0.206994	48			Francis	9.83223	0.0861875
Karun-4 Dam	Iran	1020	2107	0.235653	29	12813.4		Francis	8.28847	0.0726552	0.0187589	0.000164437	441.841
Masjed Soleyman Dam	Iran	2000	3700	0.211047	7.49	27548	140	Francis	56.3544	0.493992	0.0153221	0.000134311	3677.97
Latyan Dam	Iran	45	57.45	0.145642	0.03				218.462	1.915
Kouhrang Dam	Iran	33.3					84
Shahid Rajaee Dam	Iran	13.5	31	0.26196	5.2		91	Francis	0.68009	0.00596154
Piran Dam	Iran	8.4	40	0.543236	10000				0.000456318	4e-06
Seimareh Dam	Iran	480	850	0.202016	69.5	27886			1.39522	0.0122302	0.00347729	3.04812e-05	401.237
Rudbar Lorestan Dam	Iran	450	986	0.249961	4.11				27.368	0.239903
Sardasht Dam	Iran	150	482	0.366576
Marun Dam	Iran	75	95.75	0.145642	25				0.436925	0.00383
Upper Gotvand Dam	Iran	1000	4500	0.513358	96.5	32425			5.31977	0.0466321	0.0158322	0.000138782	336.01
Daryan Dam	Iran	210			10
Bakhtiari Dam	Iran	1500	3000	0.228159	58.7	6288	289	Francis	5.8303	0.0511073	0.0544273	0.000477099	107.121
Khersan-3 Dam	Iran	400	1121	0.319708	24.5	7733	177	Francis	5.21972	0.0457551	0.0165373	0.000144963	315.633
Adhaim Dam	Iraq	27	30.74	0.129882	85				0.0412565	0.000361647
Badush Dam	Iraq	170			0.055
Bastora Dam	Iraq	2.4
Bawanur Dam	Iraq	32			4.15	20142
Bekhme Dam	Iraq	1500			100
Darbandikhan Dam	Iraq	249	282.4	0.129382	113	17850			0.285098	0.00249912	0.00180482	1.58207e-05	157.965
Deralok Dam	Iraq	37.6
Dukan Dam	Iraq	400	455.48	0.129902	270	11690			0.192448	0.00168696	0.00444491	3.89632e-05	43.2963
Haditha Dam	Iraq	660	751.54	0.129902	500				0.171471	0.00150308
Hemrin Dam	Iraq	50	56.93	0.129891	213.48				0.0304223	0.000266676
Mosul Dam	Iraq	1052	3420	0.370867	200				1.95076	0.0171
Samarra Barrage	Iraq	75	85.4	0.129899
Supplementary Information (SI) for the article "Spatial Energy Density of Large-Scale Electricity Generation from Power Sources Worldwide".

## Sheet: SI TABLE 4.4
SI TABLE 4.4 – Hydropower plants in the CIS
21 in Russia, 4 in Kazakhstan, 6 in Ukraine, 8 in Tajikistan, and 5 in Azerbaijan (raw data for Figure 7)
Location	Country	Rated power (MW)	Annual energy (GWh)	Capacity factor (%)	Reservoir area (km2)	Cathment area (km2)	Fall height (m)	Turbine	Mean power density (W/m2)	Annual energy density (TWh/km2)	Mean power density of catchment area (W/m2)	Annual energy density of catchment area (TWh/km2)	Power density ratio
Sayano-Shushenskaya, Russia	Russia	6400	23500	0.418886	621	179900	194	Francis	4.31702	0.0378422	0.014902	0.000130628	289.694
Krasnoyarsk	Russia	6000	20400	0.38787	2000				1.16361	0.0102
Bratsk	Russia	4515	22600	0.571029	5470		108	Francis	0.471334	0.00413163
Ust-Ilimsk	Russia	3840	21700	0.644668	1922			Francis	1.28799	0.0112903
Boguchany	Russia	2997	17600	0.669937	2326	831000	65.5	Francis	0.863199	0.00756664	0.00241613	2.11793e-05	357.266
Volga	Russia	2744	10999	0.457274	3117				0.402554	0.00352871
Zhiguli	Russia	2488	11815	0.54174	6450				0.208969	0.00183178
Bureya	Russia	2010		0	750	65200
Saratov	Russia	1831	5352	0.333454	1415				0.431487	0.00378233
Cheboksary	Russia	1404	2100	0.170632	2182			Kaplan	0.109792	0.00096242
Zeya	Russia	1330	4910	0.421151	2420				0.231459	0.00202893
Nizhnekamsk	Russia	1248	2540	0.232181	1084		12.4	Kaplan	0.267308	0.00234317
Votkinsk	Russia	1080	2200	0.232384	1120	184000	16.75		0.224085	0.00196429	0.00136399	1.19565e-05	164.286
Chirkei	Russia	1000	2470	0.281776	42.4	11290	205	Francis	6.64567	0.0582547	0.0249581	0.000218778	266.274
Irkutsk	Russia	678.1	4100	0.68976	1386		31		0.337465	0.00295815
Kama	Russia	522	1710	0.373709	1915	167200			0.101867	0.00089295	0.00116672	1.02273e-05	87.3107
Kolyma	Russia	900	3325	0.421461	454.6		115.2		0.834392	0.00731412
Narva	Russia	125	640	0.584087	191				0.382256	0.00335079
Pavlovka	Russia	201.6	590	0.333864	116				0.580232	0.00508621
Rybinsk	Russia	376.4	935	0.28338	4580			Kaplan	0.0232892	0.000204148
Zeya	Russia	1330	4910	0.421151	2420				0.231459	0.00202893
Bukhtarma	Kazakhstan	675	2770	0.468149	5490	12260			0.0575593	0.000504554	0.0257749	0.000225938	2.23315
Kapshagay	Kazakhstan	364	972	0.30463	1847	113000			0.0600354	0.000526259	0.000981286	8.60177e-06	61.1803
Oskemen	Kazakhstan	339.4	1580	0.531072	37				4.87151	0.0427027
Shulbinsk	Kazakhstan	702	1660	0.269761	255	1643000			0.742636	0.0065098	0.00011526	1.01035e-06	6443.14
Kyiv Hydroelectric Power Plant	Ukraine	418.8	683	0.186047	922		12		0.084508	0.000740781
Kaniv Hydroelectric Station	Ukraine	444	972	0.249742	642				0.172719	0.00151402
Kremenchuk Hydroelectric Station	Ukraine	624	1500	0.27423	2250				0.076053	0.000666667
Kakhovka Hydroelectric Station	Ukraine	357	1500	0.479326	2155				0.0794057	0.000696056
Middle Dnieper Hydroelectric Power Plant	Ukraine	352	1400	0.453725	567				0.281678	0.00246914
https://fr.wikipedia.org/wiki/DniproHES	Ukraine	1569	4008	0.291415	410				1.1152	0.00977561
Farkhad Dam	Tajikistan	126	830	0.751476	48				1.97263	0.0172917
Kayrakkum Dam	Tajikistan	126	690	0.624721	513	136000			0.15344	0.00134503	0.000578786	5.07353e-06	265.107
Nurek Dam	Tajikistan	3015	11400	0.431346	98				13.2705	0.116327
Rogun Dam	Tajikistan	600	17000	3.23225	110.7				17.519	0.153568
Sangtuda 1 Hydroelectric Power Plant	Tajikistan	670	2700	0.459724	9.75				31.5913	0.276923
Baipaza Dam	Tajikistan	600	3500	0.665464
Golovnaya Dam	Tajikistan	240	900	0.427798			31
Baipazinskaya HPS	Tajikistan	600	2600	0.494345
Mingachevir Hydroelectric Power Station	Azerbaijan	420	1400	0.380265	605		65	Francis	0.263986	0.00231405
Shamkir Hydroelectric Power Plant	Azerbaijan	380	830	0.249174		40500					0.00233793	2.04938e-05
Araz (Aras) Hydroelectric Power Plant	Azerbaijan	145		0	22
Yenikend Hydroelectric Power Project	Azerbaijan	150	200.21	0.152266	23.2				0.984477	0.00862974
Yervara (Varvara) Hydroelectric Power Project	Azerbaijan	16.5	90	0.622252	20.5				0.500837	0.00439024
Supplementary Information (SI) for the article "Spatial Energy Density of Large-Scale Electricity Generation from Power Sources Worldwide".

## Sheet: SI TABLE 4.5
SI TABLE 4.5 – Hydropower plants in NORTH AMERICA
28 in the US and 23 in Canada (raw data for Figure 7)
Power plant	Country	Rated power (MW)	Annual energy (GWh)	Capacity factor (%)	Reservoir area (km2)	Cathment area (km2)	Mean power density (W/m2)	Annual energy density (TWh/km2)	Mean power density of catchment area (W/m2)	Annual energy density of catchment area (TWh/km2)	Power density ratio
Big Bend	United States	494.32	969	0.223627	230.2	15126	0.480205	0.00420938	0.00730815	6.40619e-05	65.7081
Boundary	United States	1003.25	3587	0.407878	6.75	65000	60.6227	0.531407	0.00629544	5.51846e-05	9629.63
Brownlee	United States	585.4	2406.8	0.469024	61	188000	4.50109	0.0394557	0.00146046	1.28021e-05	3081.97
Bull Shoals	United States	380	883.91	0.265358	288.3	15630	0.349761	0.00306594	0.00645144	5.65521e-05	54.2144
Chief Joseph	United States	2620	9780	0.425839	34	195285	32.8146	0.287647	0.00571318	5.00807e-05	5743.68
Comerford	United States	165.9		0	4
Conowingo	United States	548	1600	0.333079	36		5.0702	0.0444444
Davis Dam	United States	251	1148	0.521766	107		1.22396	0.010729
Dworshak	United States	460	1693	0.419862	69.2	6300	2.79099	0.0244653	0.0306566	0.00026873	91.0405
Fort Randall	United States	320	1000	0.356499	410	36648	0.278243	0.00243902	0.00311285	2.72866e-05	89.3854
Garrison	United States	583.3	2250	0.440046	1546	320899	0.166028	0.00145537	0.000799875	7.01155e-06	207.567
Glen Canyon	United States	1320	4717	0.407662	653.1	280590	0.823937	0.00722248	0.00191779	1.6811e-05	429.628
Grand Coulee	United States	6809	21000	0.351839	324	191918	7.39405	0.0648148	0.0124828	0.000109422	592.34
Hartwell	United States	421	468	0.126815	226		0.236236	0.0020708
Hells Canyon	United States	391	2051.3	0.598495	10	189800	23.4011	0.20513	0.00123294	1.08077e-05	18980
Hoover	United States	2080	4200	0.230353	640	435000	0.748647	0.0065625	0.00110146	9.65517e-06	679.688
J. Strom Thurmond	United States	380	700	0.210147	288	15910	0.277277	0.00243056	0.00501921	4.39975e-05	55.2431
Libby	United States	600	1574.4	0.299345	189	23270	0.950301	0.00833016	0.00771839	6.76579e-05	123.122
Mossyrock	United States	378.4	1100	0.331627	47.9	2700	2.61978	0.0229645	0.0464769	0.000407407	56.3674
New Bullards Bar	United States	340	1114	0.373778	19.5	1270	6.51716	0.0571282	0.100067	0.000877165	65.1282
New Melones	United States	300	417.88	0.158905	51	2340	0.934737	0.00819373	0.0203725	0.000178581	45.8824
Noxon Rapids	United States	527		0	31	56500
Oahe	United States	786	2621	0.38041	1510		0.198015	0.00173576
Oroville	United States	819	1629	0.226905	63.96	9340	2.9055	0.025469	0.0198967	0.000174411	146.029
Round Butte	United States	372.5	972.54	0.297844	16.2	19500	6.84858	0.0600333	0.00568959	4.98738e-05	1203.7
Shasta	United States	676	1935	0.326544	120.4	17260	1.83342	0.0160714	0.0127893	0.000112109	143.355
St. Lawrence-FDR	United States	1957		0	259
Wilson	United States	653		0	63
Bersimis-1	Canada	1178	5585.71	0.54093	798		0.798515	0.00699964
Bighorn	Canada	120	408	0.38787	53.7		0.86675	0.00759777
Brisay	Canada	469	2300	0.559452	4275		0.0613761	0.000538012
Churchill Falls	Canada	5428	35000	0.73559	6988	71750	0.571377	0.00500859	0.0556486	0.000487805	10.2676
Gordon M. Shrum	Canada	2730	13300	0.555772	1761		0.861589	0.00755253
Kootenay Canal	Canada	588	2482	0.48154	389		0.72788	0.00638046
La Grande-2-A	Canada	2106	11600	0.628358	2835		0.466781	0.00409171
La Grande-3	Canada	2418	12300	0.580305	2420		0.579826	0.00508264
La Grande-4	Canada	2779	14600	0.599338	765		2.1772	0.019085
Laforge-1	Canada	878	4500	0.58469	1288		0.39857	0.00349379
Mactaquac	Canada	653	3100	0.541572	83.85		4.21761	0.0369708
Manic-5	Canada	2592	7400	0.32569	1950	29241	0.432917	0.00379487	0.02887	0.000253069	14.9954
Mica	Canada	2805	7200	0.292825	430		1.91017	0.0167442
Outardes-4	Canada	785	3722.23	0.54093	650		0.653277	0.00572651
Revelstoke	Canada	2480	7817	0.359581	115		7.75443	0.0679739
Robert H. Saunders	Canada	1045	4955.07	0.54093	259		2.18252	0.0191315
Robert-Bourassa	Canada	5616	31000	0.629713	2835		1.24743	0.0109347
Romaine-2	Canada	640	3300	0.588223	85.8		4.38768	0.0384615
Romaine-3	Canada	395	2000	0.577618	38.6		5.91086	0.0518135
Ruskin	Canada	105	374	0.406341	3	953	14.2219	0.124667	0.0447699	0.000392445	317.667
Sainte-Marguerite-3	Canada	882	4182.17	0.54093	253	9000	1.88577	0.0165303
Spray	Canada	112	531.07	0.540931	19.9		3.04443	0.0266869
Wreck Cove	Canada	215.8	318	0.168106	18	216	2.01541	0.0176667	0.16795	0.00147222	12
Supplementary Information (SI) for the article "Spatial Energy Density of Large-Scale Electricity Generation from Power Sources Worldwide".

## Sheet: SI TABLE 4.6
SI TABLE 4.6 – Hydropower plants in LATIN AMERICA
39 in Brazil, 4 in Venezuela, 17 in Argentina, 6 in Colombia, 9 in Mexico, and 1 in Uruguay (raw data for Figure 7)
Power plant	Country	Rated power (MW)	Annual energy (GWh)	Capacity factor (%)	Reservoir area (km2)	Cathment area (km2)	Mean power density (W/m2)	Annual energy density (TWh/km2)	Mean power density of catchment area (W/m2)	Annual energy density of catchment area (TWh/km2)	Power density ratio
Água Vermelha Dam	Brazil	1396.2	5318.23	0.434538	647		0.937715	0.00821983
Balbina Dam	Brazil	250	951.32	0.434105	2360	16502	0.0459857	0.000403102	0.00657655	5.76488e-05	6.99237
Barra Grande	Brazil	698.25	2659.68	0.434536	94		3.22782	0.0282945
Belo Monte Dam	Brazil	11233	39500	0.401152	441	447.719	10.218	0.0895692	10.0647	0.088225	1.01524
Bento Munhoz	Brazil	1676	4002	0.272402	167		2.73381	0.0239641
Três Marias Dam	Brazil	396	1508.39	0.434537	387.6	50000	0.443954	0.00389162	0.00344153	3.01678e-05	128.999
Capivara Dam	Brazil	619	2357.82	0.434538	515	80000	0.522289	0.00457829	0.00336224	2.94728e-05	155.34
Chacorão Dam	Brazil	3336		0	616
Colíder Dam	Brazil	306.9		0	182.8
Dona Francisca	Brazil	125	679	0.61968	20.98		3.69209	0.0323642
Emborcação Dam	Brazil	1192	4540.41	0.434537	703		0.736797	0.00645862
Engineer Souza Dias Dam	Brazil	1551.2	5908.63	0.434537	330	470000	2.04259	0.0179049	0.00143416	1.25716e-05	1424.24
Furnas Dam	Brazil	1216	4631.83	0.434537	1473	51900	0.358722	0.00314449	0.0101811	8.92453e-05	35.2342
José Richa	Brazil	1240	5431	0.49965	180		3.44203	0.0301722
Itá	Brazil	1450	5523.15	0.434537	141	45800	4.46864	0.0391713	0.0137572	0.000120593	324.823
Itaipu	Brazil	14000	96568	0.786888	1350	1350000	8.16032	0.0715319	0.00816032	7.15319e-05	1000
Itumbiara Dam	Brazil	2080.5	7924.77	0.434537	778		1.16202	0.0101861
Ilha Solteira Dam	Brazil	3444	17900	0.592922	1195	375460	1.70881	0.0149791	0.00543873	4.76749e-05	314.192
Jatobá	Brazil	2338	11264	0.549612	646		1.98915	0.0174365
Jirau Dam	Brazil	3750	19100	0.581045	258	972710	8.44542	0.074031	0.00224005	1.96359e-05	3770.19
Irapé Dam	Brazil	399	1519.82	0.434537	137		1.26555	0.0110936
Luiz Barreto Dam	Brazil	1048	3991.91	0.434538	46.7		9.75151	0.0854799
Luiz Gonzaga Dam	Brazil	1479.6	5635.9	0.434537	830	630000	0.774628	0.00679024	0.00102054	8.94587e-06	759.036
Machadinho	Brazil	1140	4342.34	0.434537	79	32500	6.27053	0.0549663	0.0152422	0.00013361	411.392
Marimbondo Dam	Brazil	1440	5485.06	0.434537	438		1.42861	0.012523
Miranda Dam	Brazil	369	897.8	0.277563	1.22		83.9513	0.735902
Nova Avanhandava Dam	Brazil	347.4	1323.27	0.434537	210		0.718848	0.00630129
Peixoto Dam	Brazil	492.1	1874.44	0.434536	250		0.855341	0.00749776
Eng Sérgio Motta Dam	Brazil	1540	10500	0.777815	2250		0.532371	0.00466667
Salto Santiago	Brazil	1420	2137.46	0.171719	208	43330	1.17231	0.0102762	0.00562752	4.93298e-05	208.317
Salto Osório	Brazil	1078	4106.18	0.434537	51	45800	9.18493	0.0805133	0.0102278	8.96546e-05	898.039
Santo Antônio Dam	Brazil	3568	13590.8	0.434537	271		5.72114	0.0501504
São Simão Dam	Brazil	1710	12500	0.833915	703	722	2.02844	0.0177809	1.97506	0.017313	1.02703
Serra da Mesa Dam	Brazil	1275	6300	0.563687	1784		0.402859	0.00353139
Sobradinho Dam	Brazil	1050	4000.67	0.434662	4220	498425	0.10815	0.000948026	0.000915674	8.02662e-06	118.11
Teles Pires Dam	Brazil	1820	6931.75	0.43449	151		5.23689	0.0459056
Três Irmãos Dam	Brazil	811.45	3090.87	0.434537	785	699000	0.449178	0.00393741	0.000504442	4.42185e-06	890.446
Tucurui, Brazil	Brazil	8370	21400	0.291673	2850	758000	0.856597	0.00750877	0.00322072	2.82322e-05	265.965
Xingó Dam	Brazil	3162	12044.3	0.434537	60	630000	22.9001	0.200738	0.00218096	1.91179e-05	10500
Caruachi	Venezuela	2160	12000	0.633775	238	95000	5.75191	0.0504202	0.01441	0.000126316	399.16
Guri, Venezuela	Venezuela	10235	47000	0.523863	4250	92170	1.26159	0.0110588	0.0581723	0.000509927	21.6871
Macagua I	Venezuela	3167.5	15200	0.547438	47.4	100000	36.5825	0.320675	0.0173401	0.000152	2109.7
Tocoma	Venezuela	2320	12100	0.594984	87		15.8662	0.13908
Salto Grande	Argentina	1890	7812	0.471529	783	224000	1.13817	0.00997701	0.00397852	3.4875e-05	286.079
Piedra del Águila	Argentina	1400	5788.89	0.47171	292		2.26162	0.019825
El Chocón	Argentina	1260	2700	0.244456	816		0.377469	0.00330882
Condor Cliff	Argentina	1140	3380	0.338236	275		1.40214	0.0122909
Alicurá	Argentina	1050	4341.67	0.47171	67.5	6980	7.33772	0.064321	0.0709593	0.000622016	103.407
La Barrancosa	Argentina	600	1866	0.354787	198		1.07511	0.00942424
Pichi Picún Leufú	Argentina	261	1178.45	0.515084	19		7.07563	0.0620237
Los Reyunos	Argentina	224	926.22	0.471709	7.34		14.3955	0.126188
Agua del Toro	Argentina	150	537.54	0.408815	10.8	3790	5.67799	0.0497722	0.01618	0.000141831	350.926
Arroyito	Argentina	127.8	529.27	0.472448	38.6	20000	1.56422	0.0137117	0.00301894	2.64635e-05	518.135
Los Caracoles	Argentina	126	501.98	0.454489	13		4.40505	0.0386138
Cacheuta (Potrerillos)	Argentina	181	850	0.535733	13		7.45905	0.0653846
Punta Negra	Argentina	62		0	12.5
Los Molinos I	Argentina	52	244.13	0.535582	24.5	980	1.13674	0.00996449	0.0284186	0.000249112	40
Quebrada de Ullum	Argentina	45	186.07	0.471706	32		0.663337	0.00581469
San Roque	Argentina	24	107.51	0.511029	16	1750	0.766543	0.00671938	0.0070084	6.14343e-05	109.375
El Carrizal	Argentina	17	83	0.556977	34.8		0.272086	0.00238506
San Carlos Hydroelectric Power Plant	Colombia	1246	9253.42	0.847212	3.4		310.478	2.72159
Chivor Hydroelectric Project	Colombia	1000	4620	0.527048	12.6	2420	41.8292	0.366667	0.217788	0.00190909	192.063
Sogamoso Dam	Colombia	820	5056	0.703398	70		8.2398	0.0722286
Porce III Dam	Colombia	660	3106	0.536865	4.6	3756	77.0285	0.675217	0.0943374	0.000826944	816.522
Miel I Hydroelectric Station	Colombia	396	1146	0.330139	12.2	770	10.716	0.0939344	0.169786	0.00148831	63.1148
Quimbo Dam	Colombia	400	2216	0.632001	82.5		3.06425	0.0268606
Aguamilpa Dam	Mexico	960	2131	0.253233	127	73800	1.9142	0.0167795	0.00329409	2.88753e-05	581.102
Álvaro Obregón Dam	Mexico	19		0	208
Amistad Dam	Mexico	132	161	0.139142	263		0.0698358	0.000612167
Angostura Dam (Mexico)	Mexico	900	2813.15	0.356581	760		0.422267	0.00370151
Falcon Dam	Mexico	31.5	98.46	0.35658	354		0.0317296	0.000278136
Huites Dam	Mexico	422	875	0.236539	93		1.07333	0.0094086
La Yesca Dam	Mexico	750	1210	0.184048	33.4	51590	4.13282	0.0362275	0.00267564	2.34542e-05	1544.61
Malpaso Dam	Mexico	1080	3375.78	0.356581	381		1.01078	0.00886031
Zimapán Dam	Mexico	292	1064	0.415687	22.9		5.30046	0.0464629
Salto Grande Dam	Uruguay	1890	7812	0.471529	783	224000	1.13817	0.00997701	0.00397852	3.4875e-05	286.079
Supplementary Information (SI) for the article "Spatial Energy Density of Large-Scale Electricity Generation from Power Sources Worldwide".

## Sheet: SI TABLE 4.7
SI TABLE 4.7 – Hydropower plants in EUROPE
18 in France, 27 in Turkey, 8 in Switzerland, 8 in Iceland, 14 in Austria, 7 in Germany, 12 in Romania, and 12 in Spain (raw data for Figure 7).
Power plant	Country	Rated power (MW)	Annual energy (GWh)	Capacity factor (%)	Reservoir area (km2)	Cathment area (km2)	Fall height (m)	Mean power density (W/m2)	Annual energy density (TWh/km2)	Mean power density of catchment area (W/m2)	Annual energy density of catchment area (TWh/km2)	Power density ratio
Ussel, Cantal	France	301.8	440.2	0.166394	1160	2540		0.0432912	0.000379483	0.0197708	0.000173307	2.18966
Riez, Alpes-de-Haute-Provence	France	158	201	0.145127	22	1591		1.04227	0.00913636	0.0144123	0.000126336	72.3182
Saint Etienne, Loire	France	37	106	0.326823	3.65	3850		3.313	0.0290411	0.00314089	2.75325e-05	1054.79
Uzerche, Correze	France	19	64	0.384268	1.83	205		3.98967	0.0349727	0.0356151	0.000312195	112.022
Gap, Hautes-Alpes	France	360	700	0.221821	28	3600		2.85199	0.025	0.0221821	0.000194444	128.571
Castellane, Alpes-de-Haute-Provence	France	68	77	0.129178	5	655		1.75683	0.0154	0.0134109	0.000117557	131
Rodez, Aveyron	France	42	84	0.228159	2.18	1593		4.39573	0.0385321	0.00601549	5.27307e-05	730.734
Quinson, Alpes-de-Haute-Provence	France	41	100	0.278243	1.91	1661		5.97275	0.052356	0.00686812	6.02047e-05	869.634
Castellane, Alpes-de-Haute-Provence	France	24.3	67	0.31454	0.65	685		11.759	0.103077	0.0111581	9.78102e-05	1053.85
Argentat, Correze	France	300	540	0.205343	7.06	4127		8.72563	0.0764873	0.0149268	0.000130846	584.561
Monestier, Isere	France	360	495	0.156859	6.57	2050		8.59503	0.0753425	0.027546	0.000241463	312.024
Bagnères de Luchon, Haute-Garonne	France	30	62	0.235764	0.422	17.5		16.7605	0.146919	0.404168	0.00354286	41.4692
Bellagarde, Ain	France	420	1612	0.437848	3.8	10910		48.3937	0.424211	0.0168558	0.000147754	2871.05
Albertville, Savoie	France	510	1090	0.243817	3.2	44		38.8583	0.340625	2.82606	0.0247727	13.75
Montezic, Aveyron	France	910	1087.09	0.13628	2.32	16.8		53.4546	0.468573	7.38183	0.0647077	7.24138
Guillestre, Hautes-Alpes	France	25	63	0.28748	0.035	580		205.343	1.8	0.0123914	0.000108621	16571.4
La Praz, Isère	France	883	1650	0.213172	1.16	23.7		162.268	1.42241	7.94225	0.0696203	20.431
Vaujany, Isere	France	1800	3140	0.199005	2.2	50		162.823	1.42727	7.1642	0.0628	22.7273
Artvin Dam	Turkey	340	1026	0.344252	4.1	15540		28.5477	0.250244	0.00753189	6.60232e-05	3790.24
Aslantaş Dam	Turkey	138	569	0.470371	49			1.32472	0.0116122
Atatürk Dam	Turkey	2400	8900	0.423045	817			1.24273	0.0108935
Batman Dam	Turkey	160	483	0.344378	49	4105		1.1245	0.00985714	0.0134228	0.000117661	83.7755
Borçka Dam	Turkey	300	1039	0.395096	11			10.7753	0.0944545
Boyabat Dam	Turkey	513	1500	0.333566	65.4	64724		2.6165	0.0229358	0.00264383	2.31753e-05	989.664
Çatalan Dam	Turkey	169	596	0.402316	82			0.829164	0.00726829
Çınarcık Dam	Turkey	100	548	0.625156	10			6.25156	0.0548
Deriner Dam	Turkey	670	2118	0.360628	26.4	18389		9.15229	0.0802273	0.0131394	0.000115178	696.553
Dicle Dam	Turkey	110	298	0.309052	24	3216		1.41649	0.0124167	0.0105708	9.26617e-05	134
Ermenek Dam	Turkey	300	1048	0.398518	59			2.02636	0.0177627
Gökçekaya Dam	Turkey	278	562	0.230621	20			3.20564	0.0281
Ilısu Dam	Turkey	1200	3833	0.364389	313	35517		1.39702	0.012246	0.0123115	0.00010792	113.473
Karkamış Dam	Turkey	189	625.5	0.377549	28.4			2.51256	0.0220246
Keban Dam	Turkey	1330	6000	0.514645	675	64100		1.01404	0.00888889	0.0106783	9.36037e-05	94.963
Kığı Dam	Turkey	180	450	0.285199	8.35			6.148	0.0538922
Kılıçkaya Dam	Turkey	124	332	0.305439	64			0.591788	0.0051875
Köprü Dam	Turkey	148	380	0.292907	2.93	4300		14.7953	0.129693	0.0100814	8.83721e-05	1467.58
Menzelet Dam	Turkey	124	515	0.473798	42			1.39883	0.0122619
Muratlı Dam	Turkey	115	444	0.440446	4			12.6628	0.111
Oymapinar Dam	Turkey	540	1620	0.342239	4.7			39.321	0.344681
Özlüce Dam	Turkey	200	413	0.235574	26			1.81211	0.0158846
Sarıyar Dam	Turkey	160	400	0.285199	84			0.543236	0.0047619
Sır Dam	Turkey	285	725	0.290202	48			1.72308	0.0151042
Torul Dam	Turkey	121.5	322.28	0.302597	3.62			10.1562	0.0890276
Yedigöze Dam	Turkey	320	1000	0.356499	14.9			7.65635	0.0671141
Yusufeli Dam	Turkey	540	1705	0.360196	33			5.89411	0.0516667
Grimsel 2 Pumped Storage Power Plant	Switzerland	348	600	0.196689	1.47	19.4		46.5631	0.408163	3.52823	0.0309278	13.1973
Linth–Limmern (Tierfehd) Hydroelectric Power Stations	Switzerland	479	460	0.109554	1.3			40.3666	0.353846
Verzasca Hydroelectric Power Plant	Switzerland	105	234	0.254234	1.6	230		16.6841	0.14625	0.116064	0.00101739	143.75
Grande Dixence Hydroelectric Power Scheme	Switzerland	2069	2000	0.110275	4.04	46.3		56.475	0.49505	4.92784	0.0431965	11.4604
Mauvoisin Hydroelectric Power Plant	Switzerland	388	965	0.283729	2.08	167		52.9263	0.463942	0.659202	0.00577844	80.2885
La Batiaz Hydroelectric Power Plant	Switzerland	162	835	0.588003	3.27	34.91		29.1304	0.255352	2.72863	0.0239186	10.6758
Stalden Hydroelectric Power Plant	Switzerland	185	515.3	0.317758	1.76	37.1		33.4007	0.292784	1.58451	0.0138895	21.0795
Chatelard-Vallorcine Pumped Storage Power Plant	Switzerland	189	620	0.374229	3.27	176		21.6298	0.189602	0.401871	0.00352273	53.8226
Fljótsdalur	Iceland	690	4600	0.76053	57	2200	599	9.20642	0.0807018	0.23853	0.00209091	38.5965
Búrfell	Iceland	370	2600	0.80164	1.18	6400	115	251.362	2.20339	0.0463448	0.00040625	5423.73
Hrauneyjafoss	Iceland	210	1300	0.706207	8.8	6400	88	16.8527	0.147727	0.0231724	0.000203125	727.273
Blanda	Iceland	150	910	0.692083	56	1520	287	1.85379	0.01625	0.0682976	0.000598684	27.1429
Sigalda	Iceland	150	920	0.699688	14	6400	74	7.49666	0.0657143	0.0163989	0.00014375	457.143
Sultartangi	Iceland	125	1020	0.930889	20	6400	44	5.81806	0.051	0.0181814	0.000159375	320
Búðarháls	Iceland	95	585	0.70249	7	6400	40	9.53379	0.0835714	0.0104276	9.14062e-05	914.286
Vatnsfell	Iceland	90	490	0.6211		2833	65			0.0197314	0.000172962
Malta Haupstufe (Rottau) Pumped Storage Power Plant	Austria	730	715	0.111735	0.21	53		388.414	3.40476	1.539	0.0134906	252.381
Malta Oberstufe Pumped Storage Power Plant	Austria	120	37.4	0.0355548	2.55	129		1.67317	0.0146667	0.0330742	0.000289922	50.5882
Innerfragant Pumped Storage Power Plant	Austria	108		0	12.43			0
Haeusling Pumped Storage Power Plant	Austria	360	175.2	0.0555187		67.4				0.296539	0.00259941
Rosshag Pumped Storage Power Plant	Austria	231	313.2	0.154674	2.2	121.5		16.2408	0.142364	0.294072	0.00257778	55.2273
Gerlos I-II Hydroelectric Power Plant Austria	Austria	200	320.3	0.182698	0.11	108.4		332.179	2.91182	0.337082	0.0029548	985.455
Boesdornau Hydroelectric Power Plant Austria	Austria	25.3	68.9	0.310675		156.4				0.0502563	0.000440537
Tuxbach Hydroelectric Power Plant Austria	Austria	1	2.5	0.285199		31.4				0.00908277	7.96178e-05
Funsingau Hydroelectric Power Plant Austria	Austria	25	84.5	0.385589	1.5	74.6		6.42648	0.0563333	0.129219	0.00113271	49.7333
Freudenau Hydroelectric Power Plant Austria	Austria	172	1052	0.697742		102000				0.00117659	1.03137e-05
Obervermunt Hydroelectric Power Plant Austria	Austria	29	148.24	0.583143	1.31	45		12.9093	0.11316	0.375803	0.00329422	34.3511
Vermunt Hydroelectric Power Plant Austria	Austria	157	775.78	0.563698	0.35	107		252.859	2.21651	0.827109	0.00725028	305.714
Kops II Pumped Storage Power Plant Austria	Austria	450	614	0.155655	1	170		70.0448	0.614	0.412029	0.00361176	170
Malta-Reisseck Power Plant Group	Austria	1028.5	1216	0.134877	2.55	129		54.4003	0.476863	1.07535	0.00942636	50.5882
Aar Dam	Germany	0.25		0	0.57	60.5
Edersee Dam	Germany	21		0	11.8	1443
Kleine Kinzig Dam	Germany	0.58		0	0.62	18.6
Eibenstock Dam	Germany	1.7		0	3.7	200
Olef Dam	Germany	3	2.6	0.0988689	1.1	47.92		0.269643	0.00236364	0.00618963	5.42571e-05	43.5636
Söse Dam	Germany	1.44	3.1	0.245588	1.24	49		0.285199	0.0025	0.00721728	6.32653e-05	39.5161
Sylvenstein Dam	Germany	3.8	20	0.600419	6.6	1100		0.345696	0.0030303	0.00207417	1.81818e-05	166.667
Bicaz-Stejaru Hydroelectric Power Station	Romania	210	500	0.271618	310	4025		0.183999	0.0016129	0.0141714	0.000124224	12.9839
Brădişor Dam	Romania	115	223	0.221215	1			25.4397	0.223
Lotru-Ciunget Hydroelectric Power Station	Romania	510	1150	0.257238	12			10.9326	0.0958333
Mărişelu Hydroelectric Power Station	Romania	221	560	0.28907	2.4			26.6186	0.233333
Oaşa Dam	Romania	150	260	0.197738	4.54			6.53319	0.0572687
Iron Gate I Hydroelectric Power Station	Romania	2281.8	5240	0.261976	104.41	577250		5.72528	0.0501868	0.00103556	9.07752e-06	5528.68
Iron Gate II Hydroelectric Power Station	Romania	321	1300	0.462004	52	579200		2.85199	0.025	0.000256049	2.24448e-06	11138.5
Remeţi Hydroelectric Power Station	Romania	100	200	0.228159	1			22.8159	0.2
Ruieni Hydroelectric Power Station	Romania	153	130	0.0969303	1.25			11.8643	0.104
Raul Mare	Romania	335	650	0.221348	4.1			18.0858	0.158537
Şugag Dam	Romania	150	260	0.197738	0.81			36.6181	0.320988
Tismana Hydroelectric Power Station	Romania	106	262	0.28197	0.37	79		80.7807	0.708108	0.37834	0.00331646	213.514
Salime Hydroelectric Power Plant	Spain	128	350	0.311936	6.85			5.82888	0.0510949
Silvon Hydroelectric Power Plant	Spain	80	223.75	0.319066	3.47			7.35599	0.0644813
Doiras Hydroelectric Power Plant	Spain	61.94	169.97	0.313047	3.47			5.58793	0.0489827
Aldeadavila Hydroelectric Power Plant	Spain	1230	3365.42	0.312135	3.64	73458		105.474	0.924566	0.00522646	4.58142e-05	20180.8
Almendra (Villarino) Hydroelectric Power Plant	Spain	842		0	86.5	7100				0
Saucelle Hydroelectric Power Plant	Spain	525	1417.02	0.30791	5.89	73715		27.4453	0.240581	0.00219295	1.9223e-05	12515.3
Castro Hydroelectric Power Plant	Spain	190	535.89	0.321758	1.8	63196		33.9634	0.297717	0.000967373	8.47981e-06	35108.9
Ricobayo Hydroelectric Power Plant	Spain	291	896.14	0.35131	57.25	17020		1.7857	0.0156531	0.00600654	5.26522e-05	297.293
Villalcampo Hydroelectric Power Plant	Spain	206	592.2	0.327951	4.45	62960		15.1816	0.133079	0.00107303	9.40597e-06	14148.3
Alarcon Hydroelectric Power Plant	Spain	56		0	68.4	3033				0
Talarn Hydroelectric Power Plant	Spain	300		0	9.266	2070				0
Jose Maria de Oriol (Alcantara) Hydroelectric Power Plant	Spain	957	2615.99	0.31184		51916				0.00574834	5.03889e-05
Supplementary Information (SI) for the article "Spatial Energy Density of Large-Scale Electricity Generation from Power Sources Worldwide".

## Sheet: SI TABLE 4.8
SI TABLE 4.8 – Hydropower plants in ASIA PACIFIC
15 in China, 25 in Japan, 20 in India, 8 in Vietnam, 19 in Pakistan, 21 in New Zealand, 54 in Australia, 10 in Laos, 10 in Malaysia, and 3 in Indonesia (raw data for Figure 7).
Power plant	Country	Rated power (MW)	Annual energy (GWh)	Capacity factor (%)	Reservoir area (km2)	Cathment area (km2)	Fall height (m)	Turbine	Mean power density (W/m2)	Annual energy density (TWh/km2)	Mean power density of catchment area (W/m2)	Annual energy density of catchment area (TWh/km2)	Power density ratio
Three Gorges, China	China	22500	101600	0.515133	1084	1000000	113	Francis	10.6923	0.0937269	0.0115905	0.0001016	922.509
Xiluodu, China	China	13860	57070	0.469734		454400		Francis			0.0143277	0.000125594
Xiangjiaba, China	China	6448	30700	0.543152	95.6	458800		Francis	36.6343	0.32113	0.00763348	6.69137e-05	4799.16
Longtan, China	China	6426	18700	0.331978		98500	179	Francis			0.0216577	0.000189848
Ahai Dam	China	2000	8887	0.506912	23.42			Francis	43.2889	0.379462
Ertan Dam	China	3300	17000	0.587683	101	116400	189	Francis	19.2015	0.168317	0.0166611	0.000146048	1152.48
Goupitan Dam	China	3000	9667	0.367602	94.29	43250			11.6959	0.102524	0.0254984	0.000223514	458.691
Jinghong Dam	China	1750		0	510				0
Jinping-I Dam	China	3600	17000	0.538709	82.55	102560		Francis	23.4931	0.205936	0.0189094	0.000165757	1242.4
Lijiaxia Dam	China	2000	6705.89	0.382502		136747	122				0.00559431	4.90387e-05
Longyangxia Dam	China	1400	6000	0.488912	383	752443	122		1.78715	0.0156658	0.000909673	7.97403e-06	1964.6
Nuozhadu Dam	China	5850	23900	0.466069	320	140000	187	Francis	8.52032	0.0746875	0.019475	0.000170714	437.5
Tianshengqiao-I	China	1200			173.7	50139	143	Francis
Xiaowan Dam	China	4200	17257.8	0.468753	190	113300	251	Francis	10.3619	0.0908306	0.0173766	0.00015232	596.316
Yantan Dam	China	1210	4971.89	0.468753	107.5	106580	85	Francis	5.2762	0.0462501	0.00532174	4.66494e-05	991.442
Akiba Dam	Japan	256.05			1.9	4490
Amagase Dam	Japan	558			1.9	4200	219.35
Funagira Dam	Japan	32			1.9	4895
Hatanagi-I Dam	Japan	137			2.51	318	125
Hatanagi-II Dam	Japan	87	275.66	0.361462	0.45	329.2			69.8826	0.612578	0.095526	0.000837363	731.556
Ikawa Dam	Japan	62	196.45	0.361467	4.22	459.2			5.31065	0.0465521	0.0488043	0.000427809	108.815
Kurobe Dam	Japan	355	1000	0.321351	3.49	188.5		Pelton	32.6876	0.286533	0.605197	0.00530504	54.0115
Matanoagawa Dam	Japan	1200	3802.27	0.361468	0.41	48.9		Francis	1057.95	9.27383	8.87037	0.077756	119.268
Miboro Dam	Japan	215	681.24	0.361468	8.8	442.8		Francis	8.83131	0.0774136	0.175509	0.00153848	50.3182
Miho Dam	Japan	7.4			2.18	158.5
Misakubo Dam	Japan	50			0.84	172.8
Miyagase Dam	Japan	24			4.6	213.9
Maruyama Dam	Japan	185			2.63	2409
Ōigawa Dam	Japan	68.2			0.13	537
Okutadami Dam	Japan	560	1774.39	0.361467	11.5	595			17.6019	0.154295	0.340204	0.00298217	51.7391
Otori Dam	Japan	182	576.68	0.361469	0.89	656.9			73.9184	0.647955	0.100148	0.000877881	738.09
Sagami Dam	Japan	31			3.26	1128.5
Sakuma Dam	Japan	350	1108.99	0.361466	7.15	4156.5			17.6941	0.155103	0.0304374	0.000266809	581.329
Sasamagawa Dam	Japan	58			0.46	2025.8
Senzu Dam	Japan	22.2			0.25	132
Shiroyama Dam	Japan	275			2.47	1201.3
Tagokura Dam	Japan	390	1251.58	0.366102	9.95	816.3			14.3497	0.125787	0.174911	0.00153324	82.0402
Taki Dam	Japan	92			2.3	1978	35.82
Tashiro Dam	Japan	40.1			0.03	108
Tokuyama Dam	Japan	153			13	254.5
Tehri Dam	India	1000			52	7293
Koteshwar Dam	India	400			29	7691
Dehar Power House	India	990			1.7	5278
Pong	India	396			260	12560
Bhakra Dam	India	1325			168.035	56980
Salal Hydroelectric Power Station	India	690	3082	0.509555	3.74				94.0089	0.824064
Srisailam Dam	India	1670			616	206040
Nagarjuna Sagar	India	816			285	215000
Idukki	India	780			60	649.3
Jurala Project	India	234	144.34	0.0703686	67.68	129499			0.243296	0.00213268	0.000127153	1.1146e-06	1913.4
Pulichinthala Project	India	120	54.13	0.0514594	144	240732			0.0428828	0.000375903	2.56515e-05	2.24856e-07	1671.75
Polavaram	India	960	3500	0.415915	600	307800			0.665464	0.00583333	0.0012972	1.1371e-05	513
Sardar Sarovar	India	1450	1000	0.0786756	375.33	88000			0.303945	0.00266432	0.00129636	1.13636e-05	234.46
Jayakwadi Dam	India	12			350	21750
Ujjani Dam	India	12	105	0.998196	337	14850			0.0355441	0.000311573	0.000806623	7.07071e-06	44.0653
Lower Subansiri Hydroelectric Power Project	India	2000	7421	0.423292	33.5				25.2712	0.221522
Upper Indravati Power Station	India	600			110	2630
Balimela Power Station	India	184.53			510	4910
Jalaput Dam	India	120			97.12	1963
Panchet	India	80			27.92	10961
Sơn La Dam	Vietnam	2400	10246	0.487025	440			Francis	2.6565	0.0232864
Lai Chau	Vietnam	1200	4670	0.44396				Francis
Hoa Binh	Vietnam	1920	8160	0.484838	208				4.47543	0.0392308
Tri An	Vietnam	400	1760	0.50195
Hàm Thuận – Đa Mi hydroelectric power stations	Vietnam	475	1660	0.398678	25.2				7.51476	0.065873
Na Hang Dam	Vietnam	342	1200	0.400279				Francis
Trung Sơn Dam	Vietnam	260	1018	0.446665	13.13	14660			8.84486	0.0775324	0.00792176	6.94407e-05	1116.53
Yali Falls Dam	Vietnam	720			64.5				0
Tarbela Dam	Pakistan	4888	13681	0.319297	250	168000			6.24289	0.054724	0.00929001	8.14345e-05	672
Ghazi-Barotha Hydropower Project	Pakistan	1450	7037	0.55364	5.4	1165000	69	Francis	148.663	1.30315	0.00068908	6.04034e-06	215741
Mangla Dam	Pakistan	1150	3933.61	0.390213	259	33334			1.7326	0.0151877	0.0134621	0.000118006	128.703
Neelum–Jhelum Hydropower Plant	Pakistan	969	5150	0.606305			420	Francis
Warsak Dam	Pakistan	243	1100	0.516409	10.3	70500	144	Francis	12.1833	0.106796	0.00177996	1.56028e-05	6844.66
Chashma Barrage	Pakistan	184	675	0.418498		1165000	4.8	Kaplan			6.60976e-05	5.79399e-07
Patrind Hydropower Plant	Pakistan	150	632.5	0.481035			110	Francis
Allai Khwar Hydropower Project	Pakistan	121	463	0.436519			687	Pelton
Golen Gol Hydropower Project	Pakistan	106	436	0.469233				Pelton
Gulpur Hydropower Project	Pakistan	102	465	0.520069		3625		Kaplan			0.0146337	0.000128276
Khan Khwar Hydropower Project	Pakistan	72	595	0.942741				Francis
Jabban Hydropower Plant	Pakistan	22	122	0.632623		13000					0.00107059	9.38462e-06
Dargai Hydropower Plant	Pakistan	20	162	0.924044		13000					0.00142161	1.24615e-05
Satpara Dam	Pakistan	17.366			2.5				0
Darawat Dam	Pakistan	0.5				8161
Naulong Dam	Pakistan	4.4			190.2				0
Mohmand Dam	Pakistan	800	2407	0.343237	61.1				4.4941	0.0393944
Tangir Hydropower Project	Pakistan	15	112.34	0.85438		740	202.9	Pelton			0.0173185	0.000151811
Kohala Hydropower Project	Pakistan	1124	4800	0.487172	0.78		290		702.028	6.15385
Aniwhenua	New Zealand	25	127	0.579524	2.55		38		5.68161	0.0498039
Arapuni	New Zealand	196.66	805	0.466969	9			Francis	10.2038	0.0894444
Aratiatia	New Zealand	78	331	0.484107	0.55			Francis	68.6551	0.601818
Arnold	New Zealand	3	25	0.950663
Atiamuri	New Zealand	84	350	0.475331				Francis
Aviemore	New Zealand	220	942	0.488468	29		37	Francis	3.70562	0.0324828
Benmore	New Zealand	540	2215	0.467937	75		92		3.36915	0.0295333
Clyde	New Zealand	464	2100	0.516308	26				9.21412	0.0807692
Coleridge	New Zealand	45	270	0.684477	47				0.655351	0.00574468
Karapiro	New Zealand	90	525	0.665464	7.7		30		7.77815	0.0681818
Manapouri	New Zealand	850	5100	0.684477	141.6	3302		Francis	4.1088	0.0360169	0.176198	0.00154452	23.3192
Mangorei	New Zealand	4.5	20.9	0.529836
Maraetai I	New Zealand	360	885	0.280446	4.1			Francis	24.6245	0.215854
Monowai	New Zealand	7.6	40	0.600419	31		47		0.147199	0.00129032
Motukawa	New Zealand	5	22	0.50195	0.21		99		11.9512	0.104762
Ohakuri	New Zealand	112	400	0.407427	12			Francis	3.80265	0.0333333
Ohau A	New Zealand	264	1150	0.496937
Roxburgh	New Zealand	320	1650	0.588223	6				31.3719	0.275
Tekapo A	New Zealand	25.2	160	0.724315	87	1463			0.209801	0.00183908	0.0124762	0.000109364	16.8161
Wairere	New Zealand	4.6	17	0.421598	0.02				96.9676	0.85
Whakamaru	New Zealand	100	494	0.563553	7.4	13701			7.61558	0.0667568	0.00411323	3.60558e-05	1851.49
Blowering	Australia	80	260	0.370759	44.6	1606			0.665038	0.0058296	0.0184687	0.000161893	36.009
Cochrane	Australia	4.95			0.25	37.7			0
Burrinjuck	Australia	28	24.5	0.0998196	55	12953			0.0508173	0.000445455	0.000215776	1.89145e-06	235.509
Guthega	Australia	60	172	0.327028	0.194	91			101.143	0.886598	0.215623	0.00189011	469.072
Hume	Australia	58	220	0.432716	201.9	15300			0.124307	0.00108965	0.00164036	1.43791e-05	75.7801
Bendeela	Australia	80	211.12	0.301056	8.31	5640			2.89825	0.0254055	0.0042703	3.74326e-05	678.7
Kangaroo Valley	Australia	160	140.74	0.100347	8.31	5640			1.93208	0.0169362	0.00284673	2.49539e-05	678.7
Keepit	Australia	7.2	10.2	0.161613	43.7	5700			0.0266273	0.00023341	0.000204142	1.78947e-06	130.435
Murray 1	Australia	950	1413	0.169678	8.9	202			18.1117	0.158764	0.797992	0.00699505	22.6966
Murray 2	Australia	550	810	0.168008	1.94694	841			47.4614	0.416037	0.109874	0.000963139	431.96
Nymboida	Australia	5	29.56	0.674438		1732					0.00194699	1.7067e-05
Tumut 1	Australia	330	847	0.292804	2.027	332			47.6692	0.417859	0.29104	0.0025512	163.789
Tumut 2	Australia	286.4	787	0.31348	1.82	396			49.33	0.432418	0.226719	0.00198737	217.582
Tumut 3	Australia	1800	1319.46	0.0836241	19.355	1093			7.77698	0.0681715	0.137716	0.00120719	56.4712
Warragamba	Australia	50	100	0.228159	75	9051			0.152106	0.00133333	0.00126041	1.10485e-05	120.68
Wyangala	Australia	18	42.9	0.27189	53.9	8300			0.090798	0.000795918	0.00058964	5.16867e-06	153.989
Barron Gorge	Australia	66	264.2	0.456664
Kareeya	Australia	86.4	472	0.623212	15.5	163			3.47391	0.0304516	0.330341	0.00289571	10.5161
Kareeya 5	Australia	7.3	22.5	0.351615	15.5	163			0.165599	0.00145161	0.0157472	0.000138037	10.5161
Somerset Dam	Australia	3.2	12	0.427798	43.5	1330			0.0314702	0.000275862	0.00102929	9.02256e-06	30.5747
Tinaroo	Australia	1.6	5.579	0.397781	35	545			0.0181843	0.0001594	0.0011678	1.02367e-05	15.5714
Wivenhoe	Australia	500			109.4	7020			0
Terminal Storage Mini Hydro	Australia	3	4.762	0.181082
Bastyan	Australia	81	405	0.570398	0.744	1397			62.0998	0.544355	0.0330725	0.000289907	1877.69
Butlers Gorge	Australia	12.2	49	0.458188	0.4145	575			13.4859	0.118215	0.00972156	8.52174e-05	1387.21
Catagunya	Australia	48	237	0.563268	0.219	2713			123.456	1.08219	0.00996567	8.73572e-05	12388.1
Cethana	Australia	100	434	0.495105	0.414	610			119.591	1.04831	0.0811648	0.000711475	1473.43
Cluny	Australia	18.6	90	0.551998	0.08	2971			128.339	1.125	0.00345579	3.02928e-05	37137.5
Devils Gate	Australia	63	314	0.568587	0.665	742			53.8661	0.47218	0.0482763	0.000423181	1115.79
Fisher	Australia	46	240	0.595198	0.296	75			92.4969	0.810811	0.365055	0.0032	253.378
Gordon	Australia	432	1388	0.366533	278	1280			0.569577	0.00499281	0.123705	0.00108438	4.60432
Meander Dam	Australia	1.95			0.453	163
John Butters	Australia	144	576	0.456318	53.25	559			1.23399	0.0108169	0.117549	0.00103041	10.4977
Lake Echo	Australia	32	84	0.299459	4.069	100			2.35505	0.0206439	0.0958268	0.00084	24.5761
Lake Margaret	Australia	8.4	69	0.937082	0.1583	21			49.7251	0.435881	0.374833	0.00328571	132.66
Lemonthyme	Australia	54	313	0.661239	0.114	715			313.218	2.74561	0.0499397	0.000437762	6271.93
Liapootah	Australia	87.3	440	0.574971	0.021	1227			2390.24	20.9524	0.0409087	0.000358598	58428.6
Mackintosh	Australia	81	394	0.554905	2.761	512			16.2794	0.142702	0.0877878	0.000769531	185.44
Meadowbank	Australia	41.8	187	0.510356	0.62	6561			34.4079	0.301613	0.00325147	2.85018e-05	10582.3
Nieterana	Australia	2.2	1.94	0.100597	0.4145	575			0.533931	0.00468034	0.000384894	3.37391e-06	1387.21
Paloona	Australia	30	151	0.5742	0.178	759			96.7754	0.848315	0.0226957	0.000198946	4264.04
Poatina	Australia	313	1255	0.457412	17.61	399			8.13003	0.0712663	0.358822	0.00314536	22.6576
Reece	Australia	238	1025	0.491309	2.22	2653			52.6719	0.461712	0.0440752	0.000386355	1195.05
Repulse	Australia	29.1	153	0.5998	0.153	2820			114.08	1	0.00618942	5.42553e-05	18431.4
Rowallan	Australia	10.5	45	0.488912	0.886	345			5.79411	0.0507901	0.0148799	0.000130435	389.391
Tarraleah	Australia	90	684	0.867005
Tods Corner	Australia	1.7	8	0.536845	6.459	259			0.141297	0.00123858	0.00352369	3.0888e-05	40.0991
Trevallyn	Australia	95.8	492	0.585878	0.148	8986			379.237	3.32432	0.00624606	5.47518e-05	60716.2
Tribute	Australia	84	265	0.359894	0.384	37			78.7268	0.690104	0.817056	0.00716216	96.3542
Tungatinah	Australia	125	579	0.528416	0.409	52			161.496	1.41565	1.27023	0.0111346	127.139
Wayatinah	Australia	38.3			0.241	2112			0
Wilmot	Australia	32	137	0.488403	9.7	158			1.61123	0.0141237	0.0989171	0.000867089	16.2887
Banimboola	Australia	12.2	35	0.327277
Blue Rock Dam	Australia	2.6	9	0.394891	8.73	360			0.117608	0.00103093	0.00285199	2.5e-05	41.2371
Xayaburi Dam	Laos	1285	7370	0.654293	49	272000	18		17.1585	0.150408	0.00309105	2.70956e-05	5551.02
Nam Theun 2 Dam	Laos	1075	5636	0.598095	450	4039			1.42878	0.0125244	0.159186	0.00139539	8.97556
Nam Ngum 1 Dam	Laos	155	865	0.636638	370	8460	45.5		0.266699	0.00233784	0.0116642	0.000102246	22.8649
Houay Ho Dam	Laos	152.1	450	0.337513	37	192			1.38745	0.0121622	0.267374	0.00234375	5.18919
Nam Ngum 2 Dam	Laos	615	2220	0.411799	122	5640			2.07587	0.0181967	0.0449037	0.000393617	46.2295
Theun-Hinboun Dam	Laos	550	2950	0.611881	105	2942			3.20509	0.0280952	0.11439	0.00100272	28.019
Nam Ngiep 1 Dam	Laos	272	1546	0.648408	66.9	3700			2.63628	0.0231091	0.0476668	0.000417838	55.3064
Nam Ngum 5 Dam	Laos	120	421	0.400229	15	483			3.20183	0.0280667	0.0994358	0.000871636	32.2
Nam Lik Dam	Laos	100	435	0.496246	46	1993			1.0788	0.00945652	0.0248995	0.000218264	43.3261
Nam Leuk Dam	Laos	60	245	0.465825	12.8	274			2.18355	0.0191406	0.102005	0.000894161	21.4062
Chenderoh Power Station	Malaysia	40.5	220	0.619691	25				1.0039	0.0088
Bersia Hyroelectric Power Plant	Malaysia	72	238	0.377096	5.7	3560			4.76332	0.0417544	0.00762667	6.68539e-05	624.561
Temengor Hydroelectric Power Project	Malaysia	348	896	0.293722	153	3202.57			0.668074	0.00585621	0.0319166	0.000279775	20.9318
Kenering Hydroelectric Power Project	Malaysia	120	456	0.433502	40.5	240			1.28445	0.0112593	0.216751	0.0019	5.92593
Cameron Highlands (Sultan Abu Bakar) Hydroelectric Power Project	Malaysia	100	358	0.408405	0.519	183.4			78.6907	0.689788	0.222685	0.00195202	353.372
Batang Ai Dam Hydroelectric Power Plant Malaysia	Malaysia	100	460	0.524766	85	1200			0.617372	0.00541176	0.0437305	0.000383333	14.1176
Kenyir (Sultan Mahmud) Hydroelectric Power Project	Malaysia	400	1600	0.456318	370	2600			0.493317	0.00432432	0.0702028	0.000615385	7.02703
Ulu Jelai Hydroelectric Project	Malaysia	372	326	0.0999729	0.95		330		39.1473	0.343158
Bakun Dam	Malaysia	2400	16790	0.798082	695	14750			2.75597	0.0241583	0.129857	0.00113831	21.223
Murum Dam	Malaysia	944	5542	0.669734	245	2750			2.58053	0.0226204	0.229901	0.00201527	11.2245
Musi Hydroelectric Power Project Indonesia	Indonesia	210	765	0.415576	1.14	587			76.5534	0.671053	0.148673	0.00130324	514.912
Cirata Hydroelectric Power Project Indonesia	Indonesia	1008	1426	0.161386	62	4119			2.62383	0.023	0.0394944	0.000346201	66.4355
Saguling Hydroelectric Power Project Indonesia	Indonesia	700	2156	0.351365	53	452			4.64067	0.0406792	0.544149	0.00476991	8.5283
Supplementary Information (SI) for the article "Spatial Energy Density of Large-Scale Electricity Generation from Power Sources Worldwide".
