# Supplementary material for: Spatial energy density of large-scale electricity generation from power sources worldwide
Source: Sci Rep. 2022 Dec 8;12:21280. doi: 10.1038/s41598-022-25341-9 (PMC9732281; doi:10.1038/s41598-022-25341-9)
Supplement: Supplementary file 5 — Supplementary Information 5. [file 41598_2022_25341_MOESM5_ESM.xlsx]

## Sheet: MAIN SHEET
	Supplementary Information (SI) file 5 – Solar Power population data
Sheet 1	SI Table 5.1 – Solar (PV) residential per country
Sheet 2	SI Table 5.2 – Solar farm (PV) onshore worldwide
Sheet 3	SI Table 5.3 – Solar farm (PV) offshore worldwide
Sheet 4	SI Table 5.4 – Solar farm (CSP) worldwide
Supplementary Information (SI) for the article "Spatial Energy Density of Large-Scale Electricity Generation from Power Sources Worldwide".

## Sheet: SI TABLE 5.1
SI TABLE 5.1 – Solar (PV) residential per country
Average performance of PV for 40 countries (raw data for Figure 9).
Country	Capacity factor (%)	Mean power density (W/m2)	Nominal power density (W/m2)	Annual energy density (TWh/km2)
Austria	8.1757	3.93192	48.0928	0.0344665
Belgium	10.3722	3.55047	34.2306	0.0311228
Brazil	11.5223	8.62676	74.8701	0.0756206
Bulgaria	15.9605	4.63615	29.0477	0.0406396
Canada	15.1558	2.6115	17.231	0.0228919
China	11.7347	5.34038	45.5093	0.0468127
Cyprus	18.5379	7.39437	39.8878	0.0648176
Czech Republic	12.3063	3.60915	29.3277	0.0316372
Denmark	10.3637	2.72887	26.3311	0.0239208
Estonia	11.0569	1.76056	15.9228	0.0154328
Finland	7.5761	1.52582	20.1399	0.0133751
France	12.7269	4.16667	32.7391	0.0365242
Germany	10.7334	3.52113	32.8053	0.0308655
Greece	17.1014	5.13498	30.0266	0.0450122
Hungary	13.8709	4.10798	29.6158	0.0360098
India	17.1743	8.68545	50.5723	0.076135
Indonesia	12.8475	8.36268	65.0919	0.0733057
Ireland	6.6546	2.34742	35.2751	0.020577
Italy	13.7133	4.81221	35.0915	0.0421829
Japan	14.119	4.48944	31.7971	0.0393536
Lithuania	6.9373	2.67019	38.4903	0.0234064
Luxembourg	12.0515	3.49178	28.9739	0.0306083
Malta	11.78	7.0716	60.0305	0.0619883
Mexico	24.06	9.36033	38.9041	0.0820509
Netherlands	9.0012	2.67019	29.6648	0.0234064
Poland	5.7619	2.64085	45.8329	0.0231492
Portugal	18.9573	5.48709	28.9445	0.0480988
Romania	13.9768	4.16667	29.8113	0.0365242
Russia	14.8543	2.52347	16.9882	0.0221203
Slovakia	12.6841	3.69718	29.1482	0.0324088
Slovenia	12.3052	4.22535	34.3379	0.0370386
South Korea	12.9642	4.95892	38.2509	0.043469
Spain	20.1308	5.31103	26.3826	0.0465555
Sweden	8.4837	1.55516	18.3312	0.0136323
Taiwan	11.9293	7.83451	65.6745	0.0686758
Turkey	18.5315	5.36972	28.9762	0.0470699
United Kingdom	10.7604	2.4061	22.3607	0.0210915
United States	20.7063	4.78286	23.0986	0.0419257
Australia	14.6471	9.71244	66.3097	0.0851374
Latvia		1.78991		0.01569
Supplementary Information (SI) for the article "Spatial Energy Density of Large-Scale Electricity Generation from Power Sources Worldwide".
																											0.061

## Sheet: SI TABLE 5.2
SI TABLE 5.2 – Solar farm (PV) onshore worldwide
1 in South Korea, 1 in the Netherlands, 1 in Belgium, 1 in Peru, 1 in the UK, 1 in Japan, 1 in the Philippines, 1 in Germany, 1 in France, 1 in Spain, and 1 in Taiwan (raw data for Figure 9).
Solar farm	Country	Rated power (MW)	Annual energy (GWh)	Capacity factor (%)	Site area (m2)	Mean power density (W/m2)	Nominal power density (W/m2)	Annual energy density (TWh/km2)
Sinan	South Korea	24	33.5	15.9236	670000	5.70398	35.8209	0.05
Sunport Delfzijl Solar Park	Netherlands	30	30.15	11.465	450000	7.64333	66.6667	0.067
Kristal Solar Park (Lommel)	Belgium	99.5	65.1	7.4639	930000	7.98557	106.989	0.07
Rubi Solar Park	Peru	180	440	27.8861	4000000	12.5488	45	0.11
Shotwick Solar Farm	United Kingdom	72.2	64.74	10.2292	830000	8.89821	86.988	0.078
Setouchi Kirei Solar Power Plant	Japan	235	208	10.0973	2600000	9.12636	90.3846	0.08
Cadiz City Solar Farm	Philippines	132.5	211.2	18.1839	1760000	13.6895	75.2841	0.12
Templin Solar Park	Germany	128.5	85.6	7.59938	2140000	4.56318	60.0467	0.04
Cestas Solar Farm	France	300	350	13.3093	2500000	15.9711	120	0.14
Nunez de Balboa Solar Farm	Spain	500	1000	22.8159	10000000	11.408	50	0.1
Changhua Solar Farm	Taiwan	70	89	14.5044	989064	10.2653	70.774	0.09
Supplementary Information (SI) for the article "Spatial Energy Density of Large-Scale Electricity Generation from Power Sources Worldwide".

## Sheet: SI TABLE 5.3
SI TABLE 5.3 – Solar farms (PV) offshore worldwide
1 in Singapore, 1 in Japan, 2 in France, 1 in China, and 1 in India (raw data for Figure 9).
Solar farm	Country	Rated power (MW)	Annual energy (GWh)	Site area (m2)	Capacity factor (%)	Mean power density (W/m2)	Nominal power density (W/m2)	Annual energy density (TWh/km2)
Farm 1	Singapore	5	6.022	59904	13.7397	11.4681	83.4669	0.100528
Farm 2	Japan	70	77.47	1270000	12.6253	6.95885	55.1181	0.061
Farm 3	France	17	23.27	170000	15.6155	15.6155	100	0.136882
Farm 4	France	0.23	0.24	2500	11.904	10.9516	92	0.096
Farm 5	China	40	48.74	800000	13.9006	6.9503	50	0.060925
Farm 6	India	648	770.07	10000000	13.557	8.78492	64.8	0.077007
Supplementary Information (SI) for the article "Spatial Energy Density of Large-Scale Electricity Generation from Power Sources Worldwide".

## Sheet: SI TABLE 5.4
SI TABLE 5.4 – Solar farms (CSP) worldwide
17 in the US, 7 in Spain, 1 in India, 1 in Chile, and 1 in South Africa (raw data for Figure 8).
Solar farm	Country	Rated power (MW)	Annual energy (GWh)	Capacity factor (%)	Site area (m2)	Mean power density (W/m2)	Nominal power density (W/m2)	Annual energy density (TWh/km2)
Ivanpah	United States	377	856.301	25.9115	14000000	6.9776	26.9286	0.0611644
Solar Energy Generating Systems – TOTAL	United States	354	539	17.3697	6475000	9.49635	54.6718	0.0832432
Solar Energy Generating Systems – SEGS1	United States	14	8.203	6.68425	82960	11.2801	168.756	0.098879
Solar Energy Generating Systems – SEGS2	United States	30	16.975	6.455	190338	10.174	157.614	0.0891835
Solar Energy Generating Systems – SEGS3	United States	30	59.399	22.5874	230300	29.4234	130.265	0.25792
Solar Energy Generating Systems – SEGS4	United States	30	59.785	22.7342	230300	29.6146	130.265	0.259596
Solar Energy Generating Systems – SEGS5	United States	30	60.489	23.0019	250500	27.5471	119.76	0.241473
Solar Energy Generating Systems – SEGS6	United States	30	56.57	21.5116	188000	34.327	159.574	0.300904
Solar Energy Generating Systems – SEGS7	United States	30	53.005	20.156	194280	31.1241	154.416	0.272828
Solar Energy Generating Systems – SEGS8	United States	80	134.279	19.1481	464340	32.9898	172.288	0.289182
Solar Energy Generating Systems – SEGS9	United States	80	140.063	19.9729	483960	33.0158	165.303	0.28941
Crescent Dunes	United States	110	196	20.3269	1200000	18.633	91.6667	0.163333
Solana	United States	280	944	38.4611	7700000	13.9859	36.3636	0.122597
Mojave	United States	250	679	30.984	1559349	49.6746	160.323	0.435438
Genesis	United States	250	605	27.6073	7800000	8.84848	32.0513	0.0775641
Martin	United States	75	155	23.5764	2000000	8.84117	37.5	0.0775
Nevada solar one	United States	64	130	23.1724	1600000	9.26896	40	0.08125
Andasol	Spain	150	178	13.5374	510000	39.816	294.118	0.34902
Extresol	Spain	150	495	37.6463	6000000	9.41156	25	0.0825
Palma del Rio	Spain	100	114.5	13.0621	1350000	9.67564	74.0741	0.0848148
Manchasol	Spain	50	175	39.9278	4000000	4.99098	12.5	0.04375
Vallesol	Spain	100	340	38.787	4600000	8.43197	21.7391	0.073913
Solnova	Spain	250	340	15.5148	1115000	34.7866	224.215	0.304933
Alvarado I	Spain	50	105.2	24.0023	700000	17.1445	71.4286	0.150286
Dhursar Rajasthan Sun Technique	India	125	280	25.5538	3400000	9.39479	36.7647	0.0823529
Cerro Dominador (ex Atacama-1)	Chile	210	950	51.6074	7500000	14.4501	28	0.126667
Khi Solar One	South Africa	50	180	41.0686	576800	35.6004	86.6852	0.312067
Supplementary Information (SI) for the article "Spatial Energy Density of Large-Scale Electricity Generation from Power Sources Worldwide".
