# Supplementary material for: Spatial energy density of large-scale electricity generation from power sources worldwide
Source: Sci Rep. 2022 Dec 8;12:21280. doi: 10.1038/s41598-022-25341-9 (PMC9732281; doi:10.1038/s41598-022-25341-9)
Supplement: Supplementary file 6 — Supplementary Information 6. [file 41598_2022_25341_MOESM6_ESM.xlsx]

## Sheet: MAIN SHEET
		Supplementary Information (SI) file 6 – Wind Power population data
	Sheet 1	SI Table 6.1 – Onshore regular-type wind farms
	Sheet 2	SI Table 6.2 – Onshore string-type wind farms
	Sheet 3	SI Table 6.3 – Offshore wind farms
	Supplementary Information (SI) for the article "Spatial Energy Density of Large-Scale Electricity Generation from Power Sources Worldwide".

## Sheet: SI TABLE 6.1
SI TABLE 6.1 – Onshore regular-type wind farms
2 in Argentina, 9 in Australia, 1 in Germany, 4 in Denmark, 1 in Egypt, 2 in France, 10 in the UK, 1 in Japan, 1 in Sri Lanka, 1 in Mexico, 35 in Norway, 1 in Romania, 70 in the US, and 3 in South Africa (raw data for Figure 10).
Wind farm	Country	Rated power (MW)	Annual energy (GWh)	Capacity factor (%)	Regulated area (km2)	Mean power density (W/m2)	Annual energy density (TWh/km2)
Parque Eolico Loma Blanca IV (Enarsa)	Argentina	50	314.19	71.6853	15.02	2.38633	0.0209181
Parque Eolico Arauco Sapem II	Argentina	25.2	158.35	71.6845	7.87	2.29536	0.0201207
Macarthur Wind Farm	Australia	420	1098.57	29.8391	55	2.27862	0.019974
Codrington Wind Farm	Australia	18.2	47.6	29.8362	2.4	2.26258	0.0198333
Wattle Point Wind Farm	Australia	90.75	237.37	29.8392	17.5	1.54738	0.013564
Mt Mercer Wind Farm	Australia	131	342.65	29.8392	26	1.50344	0.0131788
Sapphire Wind Farm	Australia	270	706.22	29.839	89.21	0.903097	0.00791638
Snowtown South	Australia	126	329.57	29.839	46.72	0.804735	0.00705415
Capital Hill Wind Farm	Australia	140	366.19	29.8391	60	0.696247	0.00610317
Cathedral Rocks Wind Farm	Australia	66	172.63	29.8387	29	0.679088	0.00595276
Collgar Wind Farm	Australia	206	538.82	29.839	180	0.341491	0.00299344
L'Anse-Ã -Valleau	Canada	100.5	233.16	26.4665	19.42	1.36966	0.0120062
Prince	Canada	189	438.48	26.4665	80.9	0.618314	0.00542002
Goshen	Canada	102.4	237.56	26.4656	44.5	0.609005	0.00533843
Halkirk	Canada	149.4	346.6	26.4658	101.17	0.390827	0.00342592
St. Joseph	Canada	138	320.16	26.4665	125	0.29219	0.00256128
South Kent	Canada	270	626.4	26.4665	275	0.259852	0.00227782
Port Alma	Canada	101.2	234.78	26.466	285	0.0939775	0.000823789
Butendiek	Germany	288	1040.77	41.2259	35	3.3923	0.0297363
Anholt	Denmark	399.6	1359.44	38.8099	13.9	11.1571	0.0978014
Horns Rev A	Denmark	160	579.02	41.284	20	3.30272	0.028951
Horns Rev B	Denmark	209.3	644.88	35.1494	35	2.10193	0.0184251
Roedsand 2	Denmark	207	637.79	35.1492	35	2.07882	0.0182226
Zafarana	Egypt	547	1604.53	33.4633	397.818	0.46012	0.00403332
Fécamp	France	496	2058.98	47.3564	67	3.50578	0.030731
BussiÃ¨re-Saint-Georges	France	17	31.08	20.8564	2.9	1.22262	0.0107172
Milton Keynes Wind Farm	United Kingdom	14	35.29	28.7562	0.5	8.05173	0.07058
Braes of Doune Wind Farm	United Kingdom	72	181.5	28.7576	4.05	5.11245	0.0448148
Novar 2	United Kingdom	36.8	92.77	28.7586	3	3.52772	0.0309233
Windy Standard	United Kingdom	21.6	54.45	28.7576	3.5	1.77475	0.0155571
Walney 1	United Kingdom	184	463.85	28.7586	30.4622	1.7371	0.0152271
West of Duddon Sands	United Kingdom	389	980.65	28.7589	66	1.69503	0.0148583
Carno	United Kingdom	33.6	84.7	28.7576	6	1.61042	0.0141167
Walney 3	United Kingdom	660	1663.83	28.7589	145	1.30903	0.0114747
London Array	United Kingdom	630	1588.2	28.7589	245	0.739515	0.00648245
Whitelee Windfarm Extension phase 2	United Kingdom	109	274.78	28.7585	55	0.569941	0.004996
Aoyama Kogen	Japan	15	29.32	22.2987	4.8	0.696836	0.00610833
Mampuri-I	Sri Lanka	10	25.16	28.7024	2.05	1.40012	0.0122732
Eurus	Mexico	250.5	622.93	28.3687	25	2.84254	0.0249172
Hennoy	Norway	50.4	170.7	38.6377	1.86	10.4696	0.0917742
Skinansfjellet	Norway	138.6	543	44.6935	6.69	9.25937	0.0811659
Nygardsfjellet	Norway	32.2	104	36.8456	1.4	8.47448	0.0742857
Svaheai	Norway	25.2	96.3	43.5947	1.43	7.68242	0.0673427
Makaknuten	Norway	94.6	363.1	43.7868	6.56	6.31437	0.0553506
Egersund	Norway	112.2	370	37.6198	7.08	5.96178	0.0522599
Ytre Vikna	Norway	39.1	103	30.0516	1.98	5.93444	0.0520202
Harbaksfjellet	Norway	126	474	42.9156	9.41	5.74641	0.0503719
Havoygavlen	Norway	40.5	94.51	26.6214	1.9	5.67456	0.0497421
Hog Jare	Norway	74	222.08	34.2362	4.57	5.54372	0.0485952
Bessakerfjellet	Norway	58	175	34.4206	3.65	5.46957	0.0479452
Kvenndalsfjellet	Norway	113.4	405	40.7427	8.99	5.13929	0.0450501
Vardafjellet	Norway	30.1	84.6	32.0636	1.88	5.13358	0.045
Fakken	Norway	54	139.41	29.4515	3.38	4.70528	0.0412456
Sorfjord	Norway	98.9	379.9	43.8209	10.34	4.19138	0.0367408
Roan	Norway	255.6	900	40.1689	24.56	4.18044	0.036645
Tellenes	Norway	160	550	39.2148	16.49	3.80496	0.0333535
Froya	Norway	58.8	197.3	38.2787	6.61	3.40513	0.0298487
Anstadblaheia	Norway	50.4	154	34.8576	5.54	3.17116	0.0277978
Midtfjellet	Norway	149.6	433.7	33.0724	16.37	3.02238	0.0264936
Storheai	Norway	288	972.8	38.5335	37.94	2.92506	0.0256405
Tonstad	Norway	208.3	670	36.6939	26.14	2.924	0.0256312
Guleslettene	Norway	197.4	711.9	41.1415	29.13	2.78796	0.0244387
Kjollefjord	Norway	39.1	118.14	34.4689	5.18	2.60181	0.0228069
Hamnefjell	Norway	51.75	139	30.6417	6.1	2.59952	0.0227869
Geitfjellet	Norway	180.6	546.1	34.4955	25.43	2.44982	0.0214746
Smola	Norway	150.4	356	27.0029	17.55	2.31409	0.0202849
Raudfjell	Norway	84	227.4	30.883	11.25	2.30593	0.0202133
Bjerkreim	Norway	155.4	558.4	40.9923	27.68	2.30137	0.0201734
Kjolberget	Norway	43	151.4	40.1666	7.88	2.19183	0.0192132
Raggovidda	Norway	45	189	47.9134	10.84	1.98903	0.0174354
Hitra II	Norway	93.6	289.9	35.333	18.29	1.80818	0.0158502
Lista	Norway	71.3	220	35.1999	14.96	1.67764	0.0147059
Hitra	Norway	55.2	138	28.5199	9.51	1.65541	0.014511
Raskiftet	Norway	111.6	368.5	37.6687	26.92	1.5616	0.0136887
WPP Cogealac	Romania	246	601.37	27.8878	11	6.23673	0.05467
Wild Horse	United States	273.1	778.47	32.5183	30.35	2.92611	0.0256498
Pomeroy Wind Farm	United States	286.4	808.68	32.2115	33.2	2.77873	0.0243578
Shepherds Flat	United States	845	1667	22.5054	78	2.43808	0.0213718
Shiloh I Wind Project	United States	150	494.19	37.5846	24.6446	2.2876	0.0200527
Spearville	United States	148.5	479.03	36.7997	25.9	2.10994	0.0184954
Montezuma Wind II	United States	78.2	214.74	31.3267	11.9472	2.05047	0.0179741
Linden Wind Energy Project	United States	50	130.58	29.793	7.28	2.04622	0.0179368
FPL Energy Montezuma Winds LLC	United States	36.8	100.05	31.0154	5.62222	2.0301	0.0177955
Crescent Ridge	United States	53	156.16	33.6126	8.9	2.00165	0.0175461
Shiloh III Wind Project LLC	United States	102.5	277.16	30.8471	16.8404	1.87752	0.016458
Shiloh IV Wind Project LLC	United States	102.5	276.84	30.8115	16.8404	1.87535	0.016439
Shiloh Wind Project 2 LLC	United States	150	393.99	29.9641	24.6446	1.82378	0.0159869
Elk River Wind	United States	150	497.5	37.8364	32.37	1.75331	0.0153692
Spearville 3 LLC	United States	108	378.68	39.9997	25.9	1.66794	0.0146208
Campbell County Wind Farm	United States	97.8	395.03	46.0786	28.33	1.59071	0.0139439
Thunder Spirit Wind LLC	United States	155.5	439.72	32.2592	32.37	1.54968	0.0135842
Harvest	United States	52.8	168.5	36.4061	12.85	1.49591	0.0131128
Twin Groves	United States	396	1162	33.4749	89.031	1.48892	0.0130516
Biglow Canyon Wind Farm	United States	449.7	1198.79	30.4108	100	1.36757	0.0119879
Campbell Hill Windpower	United States	99	335.95	38.7121	28.33	1.35281	0.0118585
Maple Ridge Wind Farm	United States	322	963.13	34.1222	85	1.29263	0.0113309
Judith Gap Wind Energy Center	United States	135	379.25	32.0479	33.59	1.28802	0.0112906
Walnut Ridge Wind Farm	United States	212	622.58	33.5017	56.66	1.25351	0.010988
Fenner Wind	United States	30	64.94	24.6944	6.07	1.22048	0.0106985
Bishop Hill III	United States	119	349.47	33.502	33.1118	1.20403	0.0105543
Bishop Hill Energy LLC	United States	200	581.98	33.196	55.65	1.19303	0.0104579
Sheffield Wind	United States	40	125.82	35.8837	12.14	1.18233	0.0103641
Blue Canyon Windpower V LLC	United States	99	319.2	36.782	31.08	1.17163	0.0102703
Pine Tree Wind Power Project	United States	135	330.11	27.8954	32.37	1.16339	0.010198
Nine Canyon	United States	95.9	210.99	25.0987	20.72	1.16166	0.0101829
Horse Hollow Wind Energy Center	United States	735.5	1900.81	29.4825	190	1.14128	0.0100043
Hopkins Ridge Wind	United States	156.6	405.65	29.5507	44.52	1.03945	0.00911164
Colorado Green Holdings LLC	United States	162	425.34	29.9522	47.9	1.013	0.00887975
Mountaineer Wind Energy Center	United States	66	157.1	27.1544	17.8	1.00685	0.00882584
Tule Wind LLC	United States	143	419.95	33.5019	48.56	0.986567	0.00864806
Big Horn Wind Project	United States	199	520.9	29.8613	60.7	0.978979	0.00858155
Trimont Area Wind Farm	United States	100.5	309.05	35.0809	36.02	0.978797	0.00857996
Grand Meadow	United States	100.5	340.96	38.703	40.47	0.961121	0.00842501
Lower Snake River Wind Energy Project	United States	342.7	871.42	29.0082	105.277	0.944278	0.00827737
Wildorado Wind LLC	United States	161	518.97	36.7726	64.65	0.91576	0.00802738
Klondike Windpower II	United States	75	203.47	30.949	25.9	0.896207	0.00785598
Stanton Wind Energy LLC	United States	120	379.83	36.109	48.56	0.892315	0.00782187
Mendota Hills LLC	United States	76.2	104.23	15.6043	14.164	0.839488	0.0073588
High Sheldon Wind Farm	United States	112	288.69	29.405	40.47	0.813779	0.00713343
Grande Prairie Wind Farm	United States	400	1174.69	33.502	182	0.736308	0.00645434
Elkhorn Ridge Wind LLC	United States	81	259.07	36.4871	40.47	0.730284	0.00640153
Rail Splitter Wind Farm	United States	100.5	284.38	32.2805	44.5	0.729032	0.00639056
Twin Buttes Wind Project	United States	75	215.18	32.7302	36.4	0.674386	0.00591154
Windy Point	United States	500	1285	29.3184	230	0.637358	0.00558696
Bluegrass Ridge	United States	56.7	155.98	31.3829	28.33	0.628102	0.00550582
Roscoe Wind Farm LLC	United States	781.5	2174	31.735	400	0.620022	0.005435
Wilton Wind II LLC	United States	49.5	174.15	40.1353	32.37	0.613746	0.00537998
Sherbino I Wind Farm	United States	150	433.54	32.972	81	0.610593	0.00535235
Bishop Hill II Wind Farm	United States	81	238.08	33.5309	45.0765	0.602533	0.00528169
Palmer's Creek Wind Farm LLC	United States	44.6	130.97	33.5	24.89	0.600281	0.00526195
Big Sky Wind LLC	United States	240	651.2	30.9536	129.504	0.573639	0.00502842
Milford Wind Corridor I LLC	United States	203.5	513.26	28.7727	103.6	0.565178	0.00495425
Cimarron Bend Wind Project I LLC	United States	200	587.34	33.5017	121.4	0.551923	0.00483806
Cimarron Bend Wind Project II LLC	United States	200	587.34	33.5017	121.4	0.551923	0.00483806
Bent Tree Wind Farm Phase 1	United States	201.3	624.26	35.3777	129.5	0.549925	0.00482054
Arlington Wind Power Project	United States	103	267.75	29.6551	56.66	0.539089	0.00472556
Rush Creek Wind	United States	600	1762.03	33.5019	384.45	0.522855	0.00458325
Limon III Wind LLC	United States	200.6	623.45	35.4551	141.1	0.50406	0.0044185
Franklin County Wind Farm	United States	99	345.91	39.8599	80.9	0.487778	0.00427577
Velva Windfarm LLC	United States	11.9	32.28	30.9453	7.77	0.473937	0.00415444
Limon Wind II	United States	200	572.95	32.6809	141.1	0.463231	0.0040606
Limon Wind I	United States	200	572.95	32.6809	141.1	0.463231	0.0040606
Smoky Hills Wind Project Phase I	United States	100.8	325.65	36.8552	80.9	0.459209	0.00402534
Pleasant Valley Wind Farm	United States	200	778.24	44.3906	207.2	0.428481	0.00375598
Rolling Hills Wind Farm	United States	443.9	1434.17	36.8573	400	0.409024	0.00358543
Sere	South Africa	100	320.2	36.5283	16	2.28302	0.0200125
Jeffrey's Bay Wind Farm	South Africa	138	388.33	32.1018	37	1.19731	0.0104954
Coega IDZ Windfarm	South Africa	73.8	169.64	26.2228	110	0.175931	0.00154218
Supplementary Information (SI) for the article "Spatial Energy Density of Large-Scale Electricity Generation from Power Sources Worldwide".

## Sheet: SI TABLE 6.2
SI TABLE 6.2 – Onshore string-type wind farms
3 in Argentina, 1 in Brazil, 5 in Sri Lanka, and 5 in Norway (raw data for Figure 10).
Wind farm	Country	Rated power (MW)	Annual energy (GWh)	Capacity factor (%)	Regulated area (km2)	Mean power density (W/m2)	Annual energy density (TWh/km2)
General Acha	Argentina	1.8	11.31	71.68	0.01925	67.0254	0.587532
Parque Eolico Arauco Sapem I	Argentina	25.2	158.35	71.6845	0.425	42.5047	0.372588
Snowtown North	Australia	148	387.11	29.8387	1.532	28.8259	0.252683
Alvorada	Brazil	8	22.84	32.5697	1.535	1.69744	0.0148795
Vidatamunai	Sri Lanka	10.4	26.17	28.7064	0.18432	16.1972	0.141981
Uppudaluwa	Sri Lanka	10.5	26.42	28.7046	0.1872	16.1003	0.141132
Seguwantivu	Sri Lanka	9.6	24.16	28.71	0.19968	13.8029	0.120994
Vallimunai	Sri Lanka	12	30.2	28.71	0.36	9.57001	0.0838889
Pollupalai	Sri Lanka	12	30.2	28.71	0.36	9.57001	0.0838889
Hundhammerfjelle	Norway	55	211.1	43.7858	0.57	42.2495	0.370351
Sandoy	Norway	3.75	10	30.4212	0.1	11.408	0.1
Stigafjellet	Norway	30.1	117.2	44.419	1.3	10.2847	0.0901538
Mehuken	Norway	25.3	74	33.3671	0.96	8.79363	0.0770833
Marker	Norway	54	192	40.5616	6.2	3.53279	0.0309677
Supplementary Information (SI) for the article "Spatial Energy Density of Large-Scale Electricity Generation from Power Sources Worldwide".

## Sheet: SI TABLE 6.3
SI TABLE 6.3 – Offshore wind farms
3 in Belgium, 1 in Germany, 5 in France, 1 in the Netherlands, and 1 Taiwan (raw data for Figure 10).
Wind farm	Country	Rated power (MW)	Annual energy (GWh)	Capacity factor (%)	Regulated area (km2)	Mean power density (W/m2)	Annual energy density (TWh/km2)
Northwind	Belgium	216	791.07	41.7801	14.5	6.22379	0.0545566
Belwind Phase 1	Belgium	171	574.7	38.3401	13	5.04319	0.0442077
Rentel	Belgium	309	1000	36.9189	68	1.67764	0.0147059
Albatross & Hohe	Germany	610	2500	46.7539	53	5.38111	0.0471698
Courseulles sur mer	France	450	1684.62	42.7068	50	3.84361	0.0336924
Saint Nazaire	France	480	2139.2	50.8415	78	3.1287	0.0274256
Saint Brieuc	France	496	1820	41.8598	75	2.76833	0.0242667
Yeu-Noirmoutier	France	496	1900	43.6998	83	2.61146	0.0228916
Dieppe-Le-Trépont	France	496	2000	45.9998	110	2.07417	0.0181818
Gemini	Netherlands	600	2332.59	44.3501	68	3.91325	0.0343028
Formosa 1	Taiwan	128	609.52	54.3233	11.3	6.15343	0.0539398
Supplementary Information (SI) for the article "Spatial Energy Density of Large-Scale Electricity Generation from Power Sources Worldwide".
