# Supplementary material for: Spatial energy density of large-scale electricity generation from power sources worldwide
Source: Sci Rep. 2022 Dec 8;12:21280. doi: 10.1038/s41598-022-25341-9 (PMC9732281; doi:10.1038/s41598-022-25341-9)
Supplement: Supplementary file 7 — Supplementary Information 7. [file 41598_2022_25341_MOESM7_ESM.xlsx]

## Sheet: Main Sheet
Supplementary Information (SI) file 7 – Tidal power plants population data
SI TABLE 7.0 – Tidal power plants worldwide
3 in Canada, 2 in the US, 9 in the UK, 2 in Australia, 1 in France, 1 in the Netherlands, 5 in Russia, 3 in South Korea, 1 in China, 1 in India, 1 in the Philippines and 1 in Argentine (raw data for Figure 12).
Power plant	Country	Rated power (kW)	Annual energy (GWh)	Capacity factor (%)	Pool area (km2)	Mean power density (W/m2)	Nominal power density (W/m2)	Annual energy density (TWh/km2)
Pempa'q	Canada	1260
Minas	Canada	2000
Annapolis Royal	Canada	20000	50	0.285199	6	0.950663	3.33333	0.00833333
Passamaquoddy	United States	400000		0	300		1.33333
Cook Inlet	United States	18000000		0	3100		5.80645
Severn	United Kingdom	8640000	17000	0.224462	520	3.72952	16.6154	0.0326923
baie de Swansea	United Kingdom
Projet Cardiff	United Kingdom	3000000	5500	0.209146	70	8.96339	42.8571	0.0785714
Swansea	United Kingdom	320000	530	0.188944	11.5	5.25758	27.8261	0.046087
Strangford Lough SeaGen	United Kingdom	1200			6500		0.000184615	0
Skerries	United Kingdom	10500	22.1	0.24011	0.56	4.50207	18.75	0.0394643
Bluemull Sound	United Kingdom	300
MeyGen	United Kingdom	6000	13.8	0.262383
Mersey	United Kingdom	700000			60		11.6667
Secure	Australia	570000			130		4.38462
Walcott	Australia	1750000			260		6.73077
Rance	France	240000	540	0.256679	22	2.80013	10.9091	0.0245455
Eastern Scheldt Barrier	Netherlands	1250
Kislaya Guba	Russia	1700			1.1		1.54545	0
Penzhin/Penjine Sud	Russia	87100000	200000	0.261951	20530	1.11134	4.24257	0.00974184
Penzhin/Penjine Nord	Russia	21400000	50000	0.266541
Tougourskaya	Russia	3640000
Mezen	Russia	15000000	50000	0.380265	2300	2.47999	6.52174	0.0217391
Garorim	South Korea	480000	530	0.125963	100	0.604622	4.8	0.0053
Shiwa Lake	South Korea	254000	552	0.247921	30	2.09906	8.46667	0.0184
Incheon	South Korea	1320000	2410	0.208282
Jiangxia	China	3200	7	0.249549	2	0.399278	1.6	0.0035
Kutch	India	900000	1700	0.215484	170	1.1408	5.29412	0.01
Dalupiri Blue Energy	Philippines	2200000	4000	0.207417
San Jose	Argentina	7000			780		0.00897436
Supplementary Information (SI) for the article "Spatial Energy Density of Large-Scale Electricity Generation from Power Sources Worldwide".
