# Supplementary material for: Spatial energy density of large-scale electricity generation from power sources worldwide
Source: Sci Rep. 2022 Dec 8;12:21280. doi: 10.1038/s41598-022-25341-9 (PMC9732281; doi:10.1038/s41598-022-25341-9)
Supplement: Supplementary file 8 — Supplementary Information 8. [file 41598_2022_25341_MOESM8_ESM.xlsx]

## Sheet: MAIN SHEET
Supplementary Information (SI) file 8 – Wave Power population data
SI TABLE 8.0 – Wave Power plants and prototypes worldwide
11 prototype or designed wave power plants worldwide, 1 in Scotland, 2 in Portugal, 2 involving Wave hub, 4 involving Wave dragon, 1 involving AWS, 1 involving the Wave dragon wave generator (raw data for Figure 13).
Designed wave power plant / Prototype	Rated power (MW)	Annual energy (GWh)	Capacity factor (%)	Absorber area (m2)	Mean power density (W/m2)	Nominal power density (W/m2)	Annual energy density (TWh/km2)
Scotland (farm 1)	20	74.25	42.352	1785714	4.74343	11.2	0.04158
Portugal (farm 2)	18.75	74.25	45.1755	1785714	4.74343	10.5	0.04158
Portugal (farm 3)	2.25	8.91	45.1755	214284	4.74347	10.5001	0.0415803
The Wave Dragon wave generator (prototype 1)	7	20	15.8496	234600	9.72545	29.838	0.0852515
AWS (prototype 2)	1	1.64	42.6864	50000	3.74181	20	0.0328
Wave dragon (prototype 3)	1.5	4	68.0478	51000	8.94742	29.4118	0.0784314																20	;		74.25	;		1785714	;
Wave dragon (prototype 4)	4	12	29.4438	132600	10.3239	30.1659	0.0904977																18.75	;		74.25	;		1785714	;
Wave dragon (prototype 5)	12	35	9.30341	408000	9.78624	29.4118	0.0857843																2.25	;		8.91	;		214284	;
Wave dragon (prototype 6)	2.1	6.5	56.4172	71400	10.3854	29.4118	0.0910364																7	;		20	;		234600	;
Wave hub (prototype 7)	20	60	5.75592	678300	10.0911	29.4855	0.0884564																1	;		1.64	;		50000	;
Wave hub (prototype 8)	50	150	2.29891	1698300	10.0759	29.4412	0.0883236																1.5	;		4	;		51000	;
Supplementary Information (SI) for the article "Spatial Energy Density of Large-Scale Electricity Generation from Power Sources Worldwide".																								4	;		12	;		132600	;
																								12	;		35	;		408000	;
																								2.1	;		6.5	;		71400	;
																								20	;		60	;		678300	;
																								50	;		150	;		1698300	;
